# Supplementary material for: Localized and global representation of prior value, sensory evidence, and choice in male mouse cerebral cortex
Source: Nat Commun. 2024 May 22;15:4071. doi: 10.1038/s41467-024-48338-6 (PMC11111702; doi:10.1038/s41467-024-48338-6)
Supplement: Supplementary file 4 — Source Data [file 41467_2024_48338_MOESM4_ESM.xlsx]

## Sheet: Fig 1b
	top panel						middle panel (short tone trials)						bottom panel (long tone trials)
	trial	y	stimcategory				ToneforLeft_x	ToneforLeft_y	ToneforRight_x	ToneforRight_y			ToneforLeft_x	ToneforLeft_y	ToneforRight_x	ToneforRight_y
	1	-0.5	2				45	0.815691	41	0.650473			1	0.999992	2	0.999999
	2	0.5	2				49	0.862756	54	0.208425			5	0.999966	3	0.999999
	3	0.5	2				50	0.873366	65	0.249872			6	0.999952	4	0.999998
	4	0.5	2				53	0.902312	67	0.286775			10	0.999813	7	0.999992
	5	-0.5	2				55	0.919214	69	0.326615			11	0.99974	8	0.999988
	6	-0.5	2				56	0.92696	74	0.428194			12	0.99964	9	0.999982
	7	0.5	2				59	0.947481	80	0.538726			13	0.999504	19	0.999441
	8	0.5	2				60	0.953449	81	0.555907			14	0.999319	20	0.999253
	9	0.5	2				71	0.993152	83	0.589845			15	0.999071	21	0.99901
	10	-0.5	2				77	0.99874	84	0.606744			16	0.998738	23	0.998312
	11	-0.5	2				82	0.99965	90	0.706453			17	0.998294	25	0.997221
	12	-0.5	2				86	0.999397	99	0.777559			18	0.997709	26	0.996479
	13	-0.5	2				92	0.996698	100	0.773267			22	0.992994	30	0.99159
	14	-0.5	2				96	0.990993	101	0.7663			24	0.988252	31	0.989729
	15	-0.5	2				97	0.988667	109	0.639946			27	0.975973	33	0.984983
	16	-0.5	2				102	0.968569	111	0.600007			28	0.970026	34	0.982015
	17	-0.5	2				105	0.947894	119	0.481285			29	0.962951	35	0.978593
	18	-0.5	2				112	0.878746	122	0.468273			32	0.934061	36	0.974674
	19	0.5	2				113	0.868583	123	0.468886			37	0.86132	38	0.965177
	20	0.5	2				120	0.82853	139	0.71428			39	0.828061	40	0.95321
	21	0.5	2				121	0.829531	147	0.648927			46	0.750109	42	0.938543
	22	-0.5	2				130	0.900569	153	0.544998			47	0.748017	43	0.930161
	23	0.5	2				132	0.919833	157	0.490928			48	0.748404	44	0.921086
	24	-0.5	2				136	0.947554	163	0.4593			52	0.769799	51	0.842825
	25	0.5	2				140	0.955564	167	0.476119			58	0.822422	57	0.780065
	26	0.5	2				142	0.951601	170	0.505609			61	0.841544	72	0.723805
	27	-0.5	2				145	0.936162	181	0.65816			62	0.84613	75	0.723363
	28	-0.5	2				149	0.901039	182	0.672682			63	0.849859	76	0.724711
	29	-0.5	2				155	0.835752	183	0.687469			64	0.852797	78	0.729658
	30	0.5	2				159	0.796643	198	0.893615			66	0.856676	79	0.733181
	31	0.5	2				160	0.78778	201	0.896508			68	0.858656	85	0.763731
	32	-0.5	2				165	0.74491	203	0.888949			70	0.859779	87	0.77471
	33	0.5	2				166	0.735856	210	0.829343			73	0.862401	88	0.779801
	34	0.5	2				171	0.684025	216	0.785739			91	0.982371	89	0.784492
	35	0.5	2				173	0.660205	218	0.781235			93	0.988556	95	0.801385
	36	0.5	2				175	0.635398	223	0.800944			94	0.990495	98	0.802727
	37	-0.5	2				179	0.587099	239	0.935327			106	0.967728	103	0.797171
	38	0.5	2				180	0.576215	243	0.913241			108	0.954259	104	0.794951
	39	-0.5	2				186	0.531139	245	0.896148			110	0.937352	107	0.785809
	40	0.5	2				190	0.52217	247	0.875861			116	0.871411	114	0.751135
	41	0.5	1				192	0.521195	252	0.814012			125	0.809192	115	0.745268
	42	0.05	2				195	0.517871	254	0.786224			126	0.810417	117	0.73344
	43	0.25	2				207	0.40131	255	0.772074			131	0.840096	118	0.727579
	44	0.5	2				211	0.377167	256	0.757936			135	0.879578	124	0.695241
	45	-0.05	1				213	0.383969	265	0.658923			141	0.924361	127	0.681975
	46	-0.25	2				214	0.393037	272	0.621632			148	0.905593	128	0.678205
	47	-0.5	2				227	0.71435	274	0.602591			152	0.8621	129	0.674855
	48	-0.05	2				229	0.750321	287	0.416969			154	0.83504	133	0.667169
	49	-0.05	1				234	0.798373	290	0.412937			156	0.806258	134	0.667101
	50	-0.25	1				236	0.807475	292	0.420376			161	0.737081	137	0.672675
	51	0.05	2				238	0.815205	293	0.426537			162	0.725517	138	0.676671
	52	-0.5	2				240	0.82421	299	0.485949			168	0.692414	143	0.713752
	53	-0.5	1				251	0.931676	302	0.523691			169	0.694674	144	0.724418
	54	0.05	1				257	0.977758	305	0.563188			178	0.784972	146	0.748477
	55	-0.5	1				260	0.988688	308	0.602421			185	0.832754	150	0.804561
	56	-0.05	1				261	0.991093	309	0.615104			187	0.836757	151	0.819529
	57	0.5	2				263	0.994583	312	0.650949			188	0.837651	158	0.919205
	58	-0.5	2				264	0.995817	314	0.67231			189	0.837933	164	0.973965
	59	-0.5	1				266	0.997556	315	0.682039			191	0.836937	172	0.996944
	60	-0.05	1				268	0.998613	316	0.691064			193	0.834159	174	0.998354
	61	-0.25	2				279	0.999968	323	0.732302			196	0.826921	176	0.999136
	62	-0.5	2				280	0.999978	324	0.735047			197	0.823666	177	0.999379
	63	-0.05	2				282	0.99999	327	0.739117			199	0.815771	184	0.999905
	64	-0.5	2				284	0.999996	339	0.73626			202	0.800129	194	0.998147
	65	0.05	1				286	0.999998	345	0.776788			205	0.779661	200	0.991132
	66	-0.25	2				300	1	350	0.829838			206	0.77184	204	0.979981
	67	0.25	1				301	1	353	0.858199			209	0.746282	208	0.961801
	68	-0.05	2				307	1	357	0.880535			215	0.698103	212	0.938386
	69	0.05	1				319	1	358	0.882524			219	0.683146	217	0.91087
	70	-0.5	2				320	1	366	0.85259			220	0.682809	221	0.898183
	71	-0.5	1				321	1	368	0.83819			222	0.686422	224	0.896281
	72	0.5	2				325	1	370	0.824023			232	0.74875	225	0.897113
	73	-0.25	2				329	0.999999	372	0.811332			233	0.753336	226	0.898638
	74	0.5	1				332	0.999995	373	0.805855			241	0.760957	228	0.90362
	75	0.5	2				333	0.999993	376	0.794038			244	0.764332	230	0.910862
	76	0.5	2				335	0.999983	379	0.790589			249	0.792865	231	0.91519
	77	-0.25	1				337	0.999962	380	0.791537			259	0.871645	235	0.935625
	78	0.05	2				342	0.999743	382	0.796785			262	0.878433	237	0.946631
	79	0.25	2				344	0.999478	387	0.829895			267	0.879911	242	0.971506
	80	0.5	1				347	0.998598	391	0.873943			269	0.880066	246	0.985382
	81	0.05	1				349	0.99742	403	0.984517			270	0.88034	248	0.990058
	82	-0.25	1				354	0.990103	405	0.990723			271	0.880772	250	0.993451
	83	0.5	1				359	0.970796	406	0.992914			275	0.883682	253	0.996692
	84	0.05	1				362	0.950462	411	0.998374			276	0.884465	258	0.999089
	85	0.5	2				364	0.932734	419	0.999901			278	0.885614	273	0.997778
	86	-0.05	1				369	0.874705	420	0.999934			281	0.885236	277	0.993663
	87	0.5	2				374	0.802255	427	0.999997			283	0.88304	285	0.966081
	88	0.5	2				377	0.754962	433	1			291	0.865452	288	0.943594
	89	0.5	2				378	0.738859	436	1			294	0.861711	289	0.934158
	90	0.25	1				390	0.556675	443	1			295	0.86124	297	0.83361
	91	-0.5	2				393	0.525732	444	1			296	0.861103	304	0.781055
	92	-0.5	1				394	0.518125	447	1			298	0.861505	310	0.810659
	93	-0.5	2				395	0.512146	449	1			303	0.860871	313	0.838074
	94	-0.25	2				407	0.583503	452	1			306	0.854407	317	0.865676
	95	0.5	2				410	0.61951	456	1			311	0.831195	330	0.73265
	96	-0.5	1				415	0.661103	457	1			318	0.813602	331	0.713522
	97	-0.5	1				416	0.666671	463	1			322	0.83404	336	0.625651
	98	0.05	2				421	0.688783	466	1			326	0.872266	338	0.597828
	99	0.5	1				422	0.69311	469	1			328	0.893956	341	0.567939
	100	0.25	1				426	0.711928	471	1			334	0.951821	348	0.567012
	101	0.5	1				430	0.727332	472	1			340	0.984861	351	0.596741
	102	-0.5	1				431	0.728877					343	0.9926	355	0.658941
	103	0.25	2				437	0.696968					346	0.996547	363	0.826096
	104	0.05	2				438	0.683117					352	0.997799	375	0.984858
	105	-0.5	1				439	0.666785					356	0.994354	381	0.997593
	106	-0.5	2				446	0.508568					360	0.984404	384	0.999141
	107	0.5	2				450	0.42053					361	0.980188	388	0.999806
	108	-0.25	2				453	0.369664					365	0.951933	392	0.999962
	109	0.25	1				455	0.34286					367	0.928459	399	0.999994
	110	-0.5	2				459	0.300731					371	0.857628	402	0.999985
	111	0.5	1				460	0.291599					383	0.612764	404	0.999966
	112	-0.5	1				464	0.256968					385	0.598789	408	0.999833
	113	-0.05	1				465	0.248443					386	0.594717	409	0.999756
	114	0.25	2				468	0.222779					389	0.590616	417	0.996295
	115	0.05	2										396	0.598752	418	0.99501
	116	-0.5	2										397	0.59996	429	0.939376
	117	0.5	2										398	0.601027	434	0.882046
	118	0.5	2										400	0.602712	435	0.869467
	119	0.25	1										401	0.603329	445	0.794618
	120	-0.25	1										412	0.592234	448	0.806474
	121	-0.5	1										413	0.588264	454	0.865742
	122	0.25	1										414	0.583642	458	0.910929
	123	0.5	1										423	0.524701	461	0.939677
	124	0.05	2										424	0.518513	470	0.987417
	125	-0.05	2										425	0.51295	474	0.994701
	126	-0.05	2										428	0.501431
	127	0.25	2										432	0.50206
	128	0.25	2										440	0.554001
	129	0.5	2										441	0.562041
	130	-0.25	1										442	0.56948
	131	-0.5	2										451	0.546696
	132	-0.05	1										462	0.224634
	133	0.05	2										467	0.109076
	134	0.5	2										473	0.0398675
	135	-0.05	2
	136	-0.5	1
	137	0.05	2
	138	0.5	2
	139	0.5	1
	140	-0.5	1
	141	-0.25	2
	142	-0.05	1
	143	0.05	2
	144	0.5	2
	145	-0.05	1
	146	0.5	2
	147	0.5	1
	148	-0.05	2
	149	-0.5	1
	150	0.5	2
	151	0.5	2
	152	-0.5	2
	153	0.25	1
	154	-0.25	2
	155	-0.25	1
	156	-0.5	2
	157	0.5	1
	158	0.05	2
	159	-0.25	1
	160	-0.5	1
	161	-0.05	2
	162	-0.05	2
	163	0.25	1
	164	0.5	2
	165	-0.5	1
	166	-0.25	1
	167	0.5	1
	168	-0.05	2
	169	-0.5	2
	170	0.5	1
	171	-0.05	1
	172	0.5	2
	173	-0.25	1
	174	0.5	2
	175	-0.5	1
	176	0.25	2
	177	0.5	2
	178	-0.05	2
	179	-0.5	1
	180	-0.05	1
	181	0.25	1
	182	0.25	1
	183	0.05	1
	184	0.25	2
	185	-0.5	2
	186	-0.25	1
	187	-0.05	2
	188	-0.5	2
	189	-0.25	2
	190	-0.05	1
	191	-0.5	2
	192	-0.05	1
	193	-0.25	2
	194	0.05	2
	195	-0.25	1
	196	-0.5	2
	197	-0.5	2
	198	0.25	1
	199	-0.25	2
	200	0.05	2
	201	0.05	1
	202	-0.25	2
	203	0.5	1
	204	0.5	2
	205	-0.5	2
	206	-0.5	2
	207	-0.5	1
	208	0.5	2
	209	-0.05	2
	210	0.5	1
	211	-0.5	1
	212	0.25	2
	213	-0.25	1
	214	-0.05	1
	215	-0.25	2
	216	0.5	1
	217	0.05	2
	218	0.25	1
	219	-0.5	2
	220	-0.5	2
	221	0.05	2
	222	-0.05	2
	223	0.25	1
	224	0.05	2
	225	0.05	2
	226	0.5	2
	227	-0.5	1
	228	0.5	2
	229	-0.5	1
	230	0.5	2
	231	0.5	2
	232	-0.5	2
	233	-0.5	2
	234	-0.25	1
	235	0.05	2
	236	-0.25	1
	237	0.05	2
	238	-0.25	1
	239	0.5	1
	240	-0.05	1
	241	-0.25	2
	242	0.5	2
	243	0.5	1
	244	-0.25	2
	245	0.5	1
	246	0.25	2
	247	0.5	1
	248	0.25	2
	249	-0.5	2
	250	0.25	2
	251	-0.5	1
	252	0.5	1
	253	0.05	2
	254	0.25	1
	255	0.5	1
	256	0.05	1
	257	-0.5	1
	258	0.25	2
	259	-0.5	2
	260	-0.5	1
	261	-0.5	1
	262	-0.5	2
	263	-0.5	1
	264	-0.5	1
	265	0.25	1
	266	-0.5	1
	267	-0.5	2
	268	-0.5	1
	269	-0.5	2
	270	-0.25	2
	271	-0.25	2
	272	0.5	1
	273	0.5	2
	274	0.25	1
	275	-0.05	2
	276	-0.5	2
	277	0.5	2
	278	-0.25	2
	279	-0.25	1
	280	-0.25	1
	281	-0.05	2
	282	-0.5	1
	283	-0.05	2
	284	-0.25	1
	285	0.5	2
	286	-0.5	1
	287	0.5	1
	288	0.25	2
	289	0.5	2
	290	0.05	1
	291	-0.5	2
	292	0.5	1
	293	0.25	1
	294	-0.25	2
	295	-0.05	2
	296	-0.05	2
	297	0.25	2
	298	-0.5	2
	299	0.5	1
	300	-0.25	1
	301	-0.5	1
	302	0.25	1
	303	-0.25	2
	304	0.5	2
	305	0.25	1
	306	-0.5	2
	307	-0.5	1
	308	0.5	1
	309	0.05	1
	310	0.5	2
	311	-0.25	2
	312	0.5	1
	313	0.05	2
	314	0.05	1
	315	0.5	1
	316	0.5	1
	317	0.25	2
	318	-0.05	2
	319	-0.05	1
	320	-0.05	1
	321	-0.05	1
	322	-0.25	2
	323	0.05	1
	324	0.05	1
	325	-0.25	1
	326	-0.05	2
	327	0.5	1
	328	-0.25	2
	329	-0.5	1
	330	0.5	2
	331	0.5	2
	332	-0.25	1
	333	-0.5	1
	334	-0.5	2
	335	-0.25	1
	336	0.5	2
	337	-0.05	1
	338	0.05	2
	339	0.5	1
	340	-0.5	2
	341	0.25	2
	342	-0.5	1
	343	-0.05	2
	344	-0.5	1
	345	0.05	1
	346	-0.5	2
	347	-0.5	1
	348	0.5	2
	349	-0.5	1
	350	0.5	1
	351	0.05	2
	352	-0.5	2
	353	0.5	1
	354	-0.5	1
	355	0.5	2
	356	-0.25	2
	357	0.5	1
	358	0.5	1
	359	-0.25	1
	360	-0.25	2
	361	-0.05	2
	362	-0.5	1
	363	0.5	2
	364	-0.5	1
	365	-0.5	2
	366	0.25	1
	367	-0.5	2
	368	0.05	1
	369	-0.5	1
	370	0.25	1
	371	-0.25	2
	372	0.5	1
	373	0.05	1
	374	-0.05	1
	375	0.05	2
	376	0.5	1
	377	-0.05	1
	378	-0.5	1
	379	0.25	1
	380	0.25	1
	381	0.05	2
	382	0.5	1
	383	-0.05	2
	384	0.5	2
	385	-0.5	2
	386	-0.25	2
	387	0.05	1
	388	0.5	2
	389	-0.5	2
	390	-0.5	1
	391	0.05	1
	392	0.25	2
	393	-0.05	1
	394	-0.05	1
	395	-0.05	1
	396	-0.5	2
	397	-0.5	2
	398	-0.25	2
	399	0.25	2
	400	-0.05	2
	401	-0.25	2
	402	0.5	2
	403	0.5	1
	404	0.5	2
	405	0.5	1
	406	0.5	1
	407	-0.05	1
	408	0.5	2
	409	0.5	2
	410	-0.5	1
	411	0.5	1
	412	-0.5	2
	413	-0.05	2
	414	-0.5	2
	415	-0.25	1
	416	-0.5	1
	417	0.5	2
	418	0.5	2
	419	0.5	1
	420	0.05	1
	421	-0.25	1
	422	-0.05	1
	423	-0.25	2
	424	-0.25	2
	425	-0.5	2
	426	-0.05	1
	427	0.05	1
	428	-0.05	2
	429	0.05	2
	430	-0.25	1
	431	-0.5	1
	432	-0.05	2
	433	0.05	1
	434	0.5	2
	435	0.5	2
	436	0.25	1
	437	-0.05	1
	438	-0.5	1
	439	-0.25	1
	440	-0.25	2
	441	-0.5	2
	442	-0.25	2
	443	0.5	1
	444	0.5	1
	445	0.05	2
	446	-0.05	1
	447	0.5	1
	448	0.25	2
	449	0.5	1
	450	-0.05	1
	451	-0.5	2
	452	0.25	1
	453	-0.25	1
	454	0.25	2
	455	-0.25	1
	456	0.5	1
	457	0.05	1
	458	0.5	2
	459	-0.25	1
	460	-0.5	1
	461	0.25	2
	462	-0.05	2
	463	0.5	1
	464	-0.05	1
	465	-0.5	1
	466	0.5	1
	467	-0.25	2
	468	-0.5	1
	469	0.5	1
	470	0.05	2
	471	0.25	1
	472	0.5	1
	473	-0.25	2
	474	0.5	2

## Sheet: Fig1c
	grand average						long sound Left block										long sound Right block										short sound Left block										short sound Right block
	x	short_left	short_right	long_left	long_right		x	mouse_1	mouse_2	mouse_3	mouse_4	mouse_5	mouse_6	mouse_7	mouse_8		x	mouse_1	mouse_2	mouse_3	mouse_4	mouse_5	mouse_6	mouse_7	mouse_8		x	mouse_1	mouse_2	mouse_3	mouse_4	mouse_5	mouse_6	mouse_7	mouse_8		x	mouse_1	mouse_2	mouse_3	mouse_4	mouse_5	mouse_6	mouse_7	mouse_8
	0	0.0931758	0.216275	0.0500775	0.129299		0	0.0197191	0.0455721	0.024525	0.0585526	0.107801	0.0588426	0.0250082	0.0390848		0	0.103038	0.210032	0.122879	0.13982	0.13677	0.102282	0.147823	0.0302257		0	0.0183246	0.0386953	0.133341	0.192334	0.120424	0.0681676	0.062206	0.0369281		0	0.137507	0.232275	0.361376	0.421815	0.168063	0.108827	0.223261	0.0589266
	0.01	0.0949754	0.221919	0.0521754	0.134608		0.01	0.020039	0.0483689	0.0249351	0.0611378	0.108824	0.0610688	0.0268825	0.0413678		0.01	0.108473	0.217656	0.125416	0.145673	0.140515	0.106851	0.154139	0.0328409		0.01	0.0187094	0.0407963	0.134439	0.19548	0.121487	0.0697191	0.0651889	0.0391823		0.01	0.143611	0.239601	0.363452	0.423415	0.173343	0.11279	0.231267	0.0625849
	0.02	0.0968581	0.227671	0.054387	0.140095		0.02	0.0203943	0.0513165	0.0253888	0.0638697	0.109918	0.063417	0.0288833	0.0437689		0.02	0.11415	0.22549	0.128103	0.151726	0.144403	0.11159	0.160673	0.0356593		0.02	0.01913	0.0429975	0.135604	0.198697	0.12262	0.0713517	0.0682928	0.0415584		0.02	0.149936	0.247094	0.365621	0.425084	0.178752	0.11687	0.239484	0.0664415
	0.03	0.0988267	0.233531	0.0567171	0.145764		0.03	0.0207888	0.0544208	0.0258903	0.0667549	0.111087	0.0658925	0.0310174	0.046293		0.03	0.120075	0.233534	0.130946	0.157982	0.148436	0.116505	0.167427	0.0386937		0.03	0.0195894	0.0453024	0.136838	0.201986	0.123828	0.0730687	0.071521	0.0440615		0.03	0.156487	0.254755	0.367887	0.426825	0.18429	0.121071	0.247912	0.0705044
	0.04	0.100884	0.239498	0.0591709	0.151618		0.04	0.0212264	0.0576881	0.0264443	0.0698	0.112336	0.0685007	0.033292	0.048945		0.04	0.126255	0.241789	0.133951	0.164445	0.152618	0.121599	0.174405	0.0419574		0.04	0.020091	0.0477148	0.138145	0.205347	0.125114	0.0748738	0.0748765	0.0466967		0.04	0.163267	0.262583	0.370252	0.42864	0.189959	0.125393	0.256552	0.0747816
	0.05	0.103034	0.245572	0.0617533	0.15766		0.05	0.0217112	0.0611245	0.0270555	0.0730119	0.113669	0.0712473	0.0357146	0.0517297		0.05	0.132696	0.250254	0.137127	0.171116	0.156952	0.126876	0.181609	0.045464		0.05	0.0206382	0.0502383	0.13953	0.208782	0.126484	0.0767705	0.0783624	0.0494695		0.05	0.170279	0.270576	0.37272	0.430532	0.19576	0.129839	0.265402	0.0792809
	0.06	0.105279	0.251754	0.0644696	0.163892		0.06	0.0222479	0.0647364	0.0277295	0.0763976	0.115092	0.0741377	0.0382926	0.0546521		0.06	0.139406	0.258931	0.140481	0.178	0.161441	0.132339	0.189042	0.0492276		0.06	0.0212345	0.0528766	0.140994	0.21229	0.127941	0.0787623	0.0819817	0.052385		0.06	0.177528	0.278735	0.375293	0.432501	0.201693	0.134411	0.274461	0.0840106
	0.07	0.107622	0.258042	0.0673251	0.170318		0.07	0.0228415	0.0685299	0.0284718	0.0799639	0.116609	0.0771777	0.0410338	0.0577173		0.07	0.146389	0.267818	0.14402	0.185098	0.166089	0.137992	0.196707	0.0532625		0.07	0.0218841	0.0556334	0.142544	0.215872	0.129491	0.080853	0.0857371	0.0554487		0.07	0.185015	0.287058	0.377975	0.434552	0.207759	0.139109	0.283728	0.0889783
	0.08	0.110066	0.264437	0.070325	0.176938		0.08	0.0234975	0.0725112	0.0292887	0.0837179	0.118226	0.0803729	0.043946	0.0609302		0.08	0.153652	0.276914	0.147751	0.192412	0.170899	0.143838	0.204605	0.0575833		0.08	0.0225911	0.0585123	0.144181	0.219528	0.131137	0.0830462	0.0896315	0.0586658		0.08	0.192745	0.295542	0.380768	0.436685	0.213958	0.143935	0.2932	0.0941921
	0.09	0.112614	0.270937	0.0734748	0.183756		0.09	0.0242216	0.0766864	0.0301868	0.0876668	0.119947	0.0837292	0.0470373	0.0642959		0.09	0.161199	0.286218	0.151682	0.199946	0.175873	0.14988	0.212737	0.0622048		0.09	0.0233599	0.0615171	0.145911	0.22326	0.132886	0.0853457	0.0936673	0.0620419		0.09	0.200718	0.304185	0.383676	0.438903	0.22029	0.148891	0.302875	0.0996596
	0.1	0.11527	0.277541	0.0767797	0.190772		0.1	0.0250201	0.0810616	0.0311731	0.0918176	0.121778	0.0872523	0.0503156	0.0678194		0.1	0.169036	0.295728	0.15582	0.207699	0.181014	0.156121	0.221104	0.0671419		0.1	0.0241953	0.0646513	0.147737	0.227067	0.134741	0.0877553	0.0978471	0.0655822		0.1	0.208937	0.312986	0.386701	0.441208	0.226755	0.153978	0.312748	0.105388
	0.11	0.118036	0.28425	0.0802451	0.197989		0.11	0.0258998	0.0856426	0.0322552	0.0961774	0.123725	0.0909481	0.0537892	0.0715058		0.11	0.177166	0.30544	0.160173	0.215674	0.186326	0.162564	0.229707	0.0724095		0.11	0.0251021	0.0679185	0.149663	0.230949	0.136708	0.0902788	0.102173	0.069292		0.11	0.217403	0.32194	0.389846	0.443603	0.233353	0.159198	0.322816	0.111385
	0.12	0.120915	0.29106	0.0838765	0.205408		0.12	0.0268679	0.0904351	0.0334411	0.100753	0.125794	0.0948223	0.0574661	0.0753599		0.12	0.185593	0.315353	0.164749	0.223872	0.191809	0.169212	0.238545	0.0780223		0.12	0.0260858	0.0713223	0.151694	0.234908	0.138793	0.0929201	0.106647	0.0731766		0.12	0.226117	0.331045	0.393115	0.446089	0.240084	0.16455	0.333075	0.117658
	0.13	0.123912	0.297973	0.0876792	0.213029		0.13	0.0279319	0.0954446	0.0347394	0.105552	0.12799	0.0988807	0.0613544	0.0793869		0.13	0.194321	0.325461	0.169554	0.232291	0.197468	0.176065	0.247618	0.083995		0.13	0.0271518	0.0748661	0.153834	0.238942	0.141001	0.095683	0.111272	0.0772411		0.13	0.235079	0.340297	0.396509	0.448669	0.246947	0.170036	0.343518	0.124212
	0.14	0.127027	0.304985	0.0916584	0.220852		0.14	0.0291002	0.100677	0.0361591	0.11058	0.13032	0.103129	0.0654622	0.0835913		0.14	0.203351	0.335761	0.174596	0.240933	0.203303	0.183126	0.256925	0.0903417		0.14	0.0283061	0.0785532	0.156087	0.243053	0.143336	0.0985714	0.116048	0.0814905		0.14	0.24429	0.34969	0.400031	0.451344	0.253942	0.175657	0.354141	0.131055
	0.15	0.130265	0.312095	0.0958195	0.228878		0.15	0.0303814	0.106136	0.0377097	0.115845	0.132789	0.107572	0.0697974	0.087978		0.15	0.212687	0.346248	0.179881	0.249797	0.209317	0.190397	0.266463	0.0970764		0.15	0.0295546	0.0823869	0.158457	0.247239	0.145806	0.101589	0.120977	0.0859296		0.15	0.253747	0.359222	0.403684	0.454116	0.261067	0.181414	0.364935	0.138192
	0.16	0.133629	0.319302	0.100167	0.237107		0.16	0.0317848	0.111827	0.0394014	0.121352	0.135404	0.112217	0.0743678	0.0925515		0.16	0.222328	0.356916	0.185416	0.258881	0.21551	0.197878	0.276231	0.104212		0.16	0.0309038	0.0863703	0.16095	0.251502	0.148414	0.104739	0.126061	0.0905633		0.16	0.263449	0.368886	0.40747	0.456987	0.268321	0.187305	0.375894	0.145628
	0.17	0.13712	0.326604	0.104707	0.245538		0.17	0.0333201	0.117754	0.0412446	0.127109	0.138171	0.117067	0.0791808	0.0973162		0.17	0.232275	0.367758	0.191209	0.268185	0.221885	0.205571	0.286224	0.111762		0.17	0.0323604	0.0905064	0.163568	0.255842	0.151168	0.108027	0.131299	0.0953958		0.17	0.273395	0.378677	0.411391	0.459959	0.275704	0.193333	0.38701	0.153368
	0.18	0.140742	0.333999	0.109444	0.254169		0.18	0.0349976	0.123921	0.0432504	0.13312	0.141097	0.122129	0.0842438	0.102276		0.18	0.242527	0.378769	0.197264	0.277705	0.228443	0.213474	0.29644	0.119736		0.18	0.0339313	0.0947979	0.166318	0.260257	0.154072	0.111455	0.136693	0.100432		0.18	0.283581	0.388589	0.41545	0.463034	0.283212	0.199497	0.398274	0.161416
	0.19	0.144498	0.341484	0.114383	0.262999		0.19	0.036828	0.130332	0.0454303	0.139392	0.144187	0.127407	0.0895636	0.107436		0.19	0.253083	0.38994	0.203588	0.287439	0.235183	0.22159	0.306873	0.128147		0.19	0.0356238	0.0992475	0.169202	0.264747	0.157132	0.115026	0.142242	0.105674		0.19	0.294004	0.398615	0.419647	0.466212	0.290846	0.205796	0.409676	0.169775
	0.2	0.14839	0.349057	0.119527	0.272027		0.2	0.0388226	0.136989	0.0477964	0.145929	0.147448	0.132906	0.0951467	0.112799		0.2	0.263941	0.401263	0.210185	0.297385	0.242106	0.229916	0.317517	0.137002		0.2	0.0374454	0.103858	0.172225	0.269314	0.160354	0.118746	0.147947	0.111128		0.2	0.304659	0.408749	0.423985	0.469495	0.298601	0.212231	0.421206	0.178448
	0.21	0.15242	0.356716	0.124881	0.281248		0.21	0.0409933	0.143895	0.0503611	0.152737	0.150887	0.13863	0.100999	0.118369		0.21	0.275096	0.41273	0.217061	0.307537	0.249213	0.238452	0.328368	0.14631		0.21	0.0394037	0.10863	0.175392	0.273955	0.163744	0.122616	0.153807	0.116795		0.21	0.315541	0.418982	0.428465	0.472885	0.306478	0.2188	0.432853	0.187436
	0.22	0.15659	0.364458	0.13045	0.29066		0.22	0.0433522	0.151051	0.0531372	0.159819	0.154509	0.144584	0.107126	0.124149		0.22	0.286544	0.42433	0.22422	0.317891	0.256503	0.247197	0.339418	0.156077		0.22	0.0415067	0.113568	0.178707	0.278671	0.167307	0.12664	0.159821	0.122679		0.22	0.326644	0.429308	0.433087	0.476383	0.314471	0.225504	0.444606	0.19674
	0.23	0.160904	0.372281	0.136237	0.300261		0.23	0.045912	0.158458	0.0561377	0.16718	0.158321	0.15077	0.113533	0.130141		0.23	0.298279	0.436055	0.231665	0.328443	0.263976	0.256148	0.350659	0.166307		0.23	0.0437625	0.118672	0.182173	0.283462	0.171048	0.130822	0.165987	0.128783		0.23	0.337962	0.439718	0.437854	0.479989	0.32258	0.232341	0.456452	0.20636
	0.24	0.165362	0.38018	0.142245	0.310044		0.24	0.0486857	0.166117	0.0593762	0.174822	0.162329	0.157193	0.120224	0.136349		0.24	0.310295	0.447892	0.2394	0.339185	0.27163	0.265303	0.362083	0.177004		0.24	0.0461795	0.123943	0.185795	0.288325	0.174973	0.135164	0.172304	0.135107		0.24	0.349487	0.450203	0.442765	0.483705	0.330802	0.23931	0.468379	0.216294
	0.25	0.169966	0.388154	0.148477	0.320007		0.25	0.0516867	0.174027	0.0628664	0.182749	0.166538	0.163856	0.127201	0.142775		0.25	0.322584	0.45983	0.247426	0.350113	0.279463	0.274658	0.37368	0.188167		0.25	0.0487661	0.129383	0.189577	0.293262	0.179086	0.139669	0.17877	0.141655		0.25	0.361211	0.460754	0.447821	0.48753	0.339132	0.246409	0.480373	0.22654
	0.26	0.174719	0.396198	0.154937	0.330144		0.26	0.0549286	0.182188	0.0666221	0.190962	0.170954	0.17076	0.134469	0.14942		0.26	0.335136	0.471858	0.255746	0.361218	0.287475	0.284211	0.385442	0.199796		0.26	0.0515309	0.134993	0.193522	0.298271	0.183394	0.14434	0.185382	0.148426		0.26	0.373124	0.471362	0.453022	0.491466	0.347567	0.253637	0.49242	0.237094
	0.27	0.179621	0.40431	0.161625	0.340448		0.27	0.0584253	0.190596	0.0706572	0.199462	0.175583	0.177908	0.142027	0.156285		0.27	0.347942	0.483964	0.264358	0.372493	0.295662	0.293957	0.397356	0.211885		0.27	0.0544825	0.140773	0.197633	0.303351	0.187899	0.149179	0.192136	0.155421		0.27	0.385216	0.482017	0.458367	0.495513	0.356104	0.260993	0.504506	0.247952
	0.28	0.184674	0.412486	0.168545	0.350914		0.28	0.0621909	0.199249	0.0749857	0.208249	0.18043	0.185301	0.149878	0.163372		0.28	0.360989	0.496133	0.273264	0.383929	0.304023	0.303892	0.409412	0.224429		0.28	0.0576297	0.146723	0.201915	0.308502	0.192608	0.154188	0.19903	0.16264		0.28	0.397477	0.492709	0.463856	0.49967	0.36474	0.268473	0.516616	0.259108
	0.29	0.189879	0.420721	0.175697	0.361536		0.29	0.0662393	0.208144	0.0796214	0.217324	0.185499	0.192941	0.15802	0.170681		0.29	0.374265	0.508353	0.282463	0.395518	0.312553	0.314009	0.421597	0.237417		0.29	0.0609812	0.152843	0.20637	0.313722	0.197524	0.159369	0.206059	0.170082		0.29	0.409894	0.503427	0.469489	0.503938	0.373469	0.276077	0.528734	0.270554
	0.3	0.195236	0.429013	0.183081	0.372305		0.3	0.0705847	0.217275	0.0845779	0.226684	0.190796	0.200827	0.166452	0.178211		0.3	0.387757	0.520609	0.291951	0.40725	0.32125	0.324304	0.433898	0.250839		0.3	0.0645455	0.159132	0.211	0.319011	0.20265	0.164725	0.213219	0.177745		0.3	0.422457	0.514162	0.475263	0.508316	0.382287	0.2838	0.540846	0.282283
	0.31	0.200746	0.437357	0.1907	0.383214		0.31	0.0752409	0.226637	0.0898687	0.236329	0.196323	0.208959	0.175172	0.185962		0.31	0.401449	0.532888	0.301726	0.419113	0.330109	0.33477	0.446303	0.26468		0.31	0.0683313	0.165589	0.21581	0.324367	0.207991	0.170255	0.220505	0.185627		0.31	0.435151	0.5249	0.481178	0.512803	0.391191	0.291641	0.552934	0.294283
	0.32	0.20641	0.44575	0.198551	0.394255		0.32	0.0802216	0.236223	0.0955066	0.246254	0.202085	0.217337	0.184176	0.193933		0.32	0.415325	0.545174	0.311783	0.431099	0.339125	0.3454	0.458796	0.278923		0.32	0.072347	0.172213	0.220799	0.329789	0.213549	0.175962	0.227911	0.193726		0.32	0.447962	0.535633	0.48723	0.5174	0.400174	0.299596	0.564984	0.306545
	0.33	0.212227	0.454186	0.206634	0.405419		0.33	0.0855401	0.246027	0.101504	0.256455	0.208085	0.225958	0.193459	0.202121		0.33	0.429369	0.557453	0.322117	0.443194	0.348295	0.356187	0.471363	0.293546		0.33	0.0766007	0.179002	0.225972	0.335275	0.219327	0.181846	0.235431	0.202038		0.33	0.460877	0.546348	0.493419	0.522104	0.409233	0.307663	0.576978	0.319055
	0.34	0.218196	0.462662	0.214947	0.416697		0.34	0.0912092	0.256039	0.107873	0.266928	0.214325	0.234821	0.203014	0.210525		0.34	0.443562	0.569709	0.332723	0.455388	0.357612	0.367122	0.483988	0.308529		0.34	0.0811003	0.185953	0.231328	0.340825	0.225327	0.187907	0.24306	0.210558		0.34	0.47388	0.557034	0.49974	0.526915	0.418361	0.315837	0.5889	0.331801
	0.35	0.224319	0.471173	0.22349	0.428078		0.35	0.0972412	0.266249	0.114623	0.277667	0.220808	0.243922	0.212834	0.21914		0.35	0.457885	0.581927	0.343591	0.467667	0.367071	0.378197	0.496657	0.323844		0.35	0.0858535	0.193063	0.236871	0.346437	0.23155	0.194146	0.250791	0.219282		0.35	0.486955	0.56768	0.506191	0.53183	0.427555	0.324115	0.600734	0.344767
	0.36	0.230593	0.479714	0.232258	0.439554		0.36	0.103648	0.276649	0.121766	0.288665	0.227534	0.253258	0.22291	0.227964		0.36	0.472318	0.594092	0.354714	0.480019	0.376665	0.389403	0.509353	0.339465		0.36	0.0908675	0.20033	0.242599	0.352109	0.237999	0.200562	0.258615	0.228203		0.36	0.500087	0.578273	0.512769	0.536849	0.436807	0.332493	0.612465	0.357937
	0.37	0.237017	0.488282	0.241248	0.451112		0.37	0.110439	0.287225	0.12931	0.299913	0.234505	0.262824	0.233231	0.236992		0.37	0.486841	0.606189	0.366082	0.492431	0.386388	0.40073	0.522059	0.35536		0.37	0.096149	0.207749	0.248514	0.35784	0.244673	0.207155	0.266527	0.237315		0.37	0.513258	0.588803	0.51947	0.541969	0.446113	0.340967	0.624075	0.371294
	0.38	0.243591	0.496871	0.250457	0.462743		0.38	0.117625	0.297967	0.137262	0.311403	0.241721	0.272615	0.243788	0.24622		0.38	0.501432	0.618202	0.377684	0.504888	0.396234	0.412168	0.534759	0.371498		0.38	0.101704	0.215317	0.254616	0.363628	0.251572	0.213924	0.274517	0.246611		0.38	0.526453	0.599259	0.526289	0.547188	0.455466	0.349533	0.63555	0.384819
	0.39	0.250312	0.505476	0.25988	0.474435		0.39	0.125214	0.308861	0.14563	0.323125	0.249181	0.282626	0.254566	0.25564		0.39	0.51607	0.630115	0.389508	0.517377	0.406194	0.423707	0.547437	0.387843		0.39	0.107539	0.22303	0.260905	0.369471	0.258697	0.220867	0.282578	0.256083		0.39	0.539653	0.609628	0.533221	0.552503	0.464861	0.358187	0.646873	0.398494
	0.4	0.257179	0.514094	0.269511	0.486177		0.4	0.133214	0.319893	0.154417	0.335067	0.256884	0.292849	0.265552	0.265249		0.4	0.530732	0.641914	0.401541	0.529884	0.41626	0.435336	0.560074	0.404359		0.4	0.113658	0.230881	0.267379	0.375368	0.266045	0.227983	0.290701	0.265721		0.4	0.552841	0.619899	0.540263	0.557912	0.474291	0.366922	0.658031	0.412298
	0.41	0.264189	0.522718	0.279345	0.497957		0.41	0.141629	0.331049	0.163628	0.347219	0.264829	0.303277	0.276731	0.275037		0.41	0.545395	0.653584	0.41377	0.542395	0.426425	0.447044	0.572654	0.421008		0.41	0.120066	0.238866	0.274038	0.381317	0.273615	0.235269	0.298877	0.275517		0.41	0.566	0.630063	0.547408	0.563412	0.48375	0.375735	0.669008	0.426209
	0.42	0.271339	0.531344	0.289374	0.509762		0.42	0.150466	0.342314	0.173264	0.359567	0.273011	0.313902	0.288086	0.285		0.42	0.560037	0.665111	0.426178	0.554893	0.436681	0.458819	0.585161	0.437751		0.42	0.126766	0.246979	0.280879	0.387315	0.281404	0.242723	0.307096	0.28546		0.42	0.579112	0.640107	0.55465	0.568999	0.493232	0.384621	0.679792	0.440206
	0.43	0.278627	0.539967	0.299592	0.521581		0.43	0.159725	0.353671	0.183324	0.372098	0.281429	0.324716	0.299601	0.295127		0.43	0.574634	0.67648	0.438752	0.567366	0.447018	0.470649	0.597577	0.454547		0.43	0.133761	0.255213	0.2879	0.393361	0.289409	0.250342	0.31535	0.29554		0.43	0.592159	0.650022	0.561985	0.574671	0.502731	0.393574	0.690368	0.454267
	0.44	0.28605	0.548582	0.30999	0.533402		0.44	0.169409	0.365105	0.193808	0.384797	0.290077	0.335709	0.311257	0.305411		0.44	0.589164	0.687679	0.451473	0.579798	0.457427	0.482522	0.609886	0.471355		0.44	0.141053	0.263562	0.2951	0.399452	0.297626	0.258123	0.323629	0.305745		0.44	0.605124	0.659798	0.569406	0.580422	0.512239	0.402588	0.700726	0.468368
	0.45	0.293603	0.557184	0.320561	0.545212		0.45	0.179517	0.376599	0.204711	0.397649	0.298951	0.34687	0.323035	0.315842		0.45	0.603603	0.698694	0.464324	0.592175	0.4679	0.494426	0.622072	0.488133		0.45	0.148644	0.27202	0.302474	0.405587	0.306052	0.266062	0.331923	0.316064		0.45	0.61799	0.669424	0.576905	0.586251	0.521752	0.411659	0.710852	0.482486
	0.46	0.301283	0.565768	0.331295	0.556999		0.46	0.190046	0.388135	0.216027	0.410639	0.308044	0.358189	0.334915	0.326412		0.46	0.61793	0.709514	0.477288	0.604483	0.478426	0.506348	0.634118	0.504842		0.46	0.156532	0.280578	0.310019	0.411763	0.31468	0.274154	0.340222	0.326484		0.46	0.63074	0.678892	0.584478	0.592152	0.531261	0.420781	0.720737	0.496599
	0.47	0.309087	0.57433	0.342183	0.56875		0.47	0.20099	0.399696	0.227748	0.423749	0.317351	0.369656	0.346878	0.337109		0.47	0.632121	0.720125	0.490346	0.616706	0.488996	0.518276	0.646011	0.521438		0.47	0.164718	0.289229	0.317732	0.417978	0.323504	0.282396	0.348517	0.336992		0.47	0.643357	0.688193	0.592115	0.598121	0.54076	0.429947	0.730372	0.510681
	0.48	0.317009	0.582864	0.353214	0.580453		0.48	0.212345	0.411264	0.239865	0.436963	0.326864	0.381257	0.358902	0.347924		0.48	0.646156	0.730519	0.503478	0.628831	0.4996	0.530198	0.657734	0.537884		0.48	0.173198	0.297965	0.325607	0.42423	0.33252	0.290782	0.356797	0.347575		0.48	0.655825	0.697318	0.599811	0.604154	0.550243	0.439153	0.739746	0.52471
	0.49	0.325045	0.591365	0.364377	0.592096		0.49	0.224101	0.422822	0.252366	0.450263	0.336574	0.392981	0.370965	0.358845		0.49	0.660013	0.740684	0.516666	0.640844	0.510229	0.5421	0.669274	0.554138		0.49	0.181971	0.306779	0.333639	0.430516	0.341718	0.299308	0.365052	0.35822		0.49	0.668128	0.706261	0.607557	0.610247	0.559704	0.448391	0.748853	0.538662
	0.5	0.333191	0.599829	0.375663	0.603666		0.5	0.236247	0.434352	0.265237	0.463631	0.346474	0.404814	0.383046	0.369862		0.5	0.673673	0.750611	0.529889	0.652732	0.520871	0.553969	0.680618	0.570163		0.5	0.191033	0.31566	0.341824	0.436834	0.351092	0.307967	0.373273	0.368913		0.5	0.680252	0.715013	0.615346	0.616393	0.569135	0.457657	0.757686	0.552514
	0.51	0.341441	0.608251	0.387059	0.615153		0.51	0.248771	0.445837	0.278462	0.47705	0.356554	0.416745	0.395124	0.380962		0.51	0.687115	0.760292	0.543127	0.664481	0.531518	0.565795	0.691753	0.585923		0.51	0.200378	0.324602	0.350155	0.443182	0.360634	0.316754	0.381451	0.37964		0.51	0.692182	0.723569	0.623171	0.62259	0.57853	0.466943	0.766239	0.566243
	0.52	0.349789	0.616626	0.398554	0.626545		0.52	0.261659	0.457258	0.292024	0.4905	0.366804	0.428759	0.407177	0.392134		0.52	0.700323	0.76972	0.55636	0.67608	0.542159	0.577563	0.702666	0.601383		0.52	0.21	0.333594	0.358626	0.449558	0.370334	0.325663	0.389575	0.390386		0.52	0.703905	0.731922	0.631024	0.628831	0.587884	0.476245	0.774508	0.579829
	0.53	0.358231	0.62495	0.410136	0.63783		0.53	0.274894	0.4686	0.305902	0.503964	0.377214	0.440843	0.419183	0.403366		0.53	0.713278	0.778888	0.569568	0.687516	0.552784	0.589262	0.713347	0.616512		0.53	0.219892	0.342628	0.367231	0.455957	0.380184	0.334688	0.397635	0.401138		0.53	0.715409	0.740067	0.638896	0.635112	0.597189	0.485554	0.782489	0.593249
	0.54	0.366761	0.633217	0.421792	0.648997		0.54	0.288457	0.479844	0.320076	0.517423	0.387771	0.452982	0.431121	0.414646		0.54	0.725965	0.78779	0.582731	0.698778	0.563383	0.60088	0.723787	0.631279		0.54	0.230047	0.351696	0.375962	0.462379	0.390173	0.34382	0.405624	0.411882		0.54	0.726681	0.748	0.646779	0.641427	0.606439	0.494867	0.790179	0.606483
	0.55	0.375372	0.641425	0.433509	0.660036		0.55	0.30233	0.490976	0.334524	0.530858	0.398465	0.465163	0.44297	0.42596		0.55	0.738369	0.796421	0.595831	0.709855	0.573947	0.612405	0.733975	0.645658		0.55	0.240454	0.360787	0.384813	0.468821	0.400291	0.353054	0.413532	0.422603		0.55	0.73771	0.755716	0.654667	0.647772	0.615629	0.504176	0.797578	0.619512
	0.56	0.384059	0.649567	0.445276	0.670937		0.56	0.31649	0.501979	0.34922	0.544251	0.409284	0.477371	0.45471	0.437297		0.56	0.750477	0.804779	0.608846	0.720737	0.584464	0.623826	0.743903	0.659623		0.56	0.251106	0.369892	0.393775	0.47528	0.410529	0.362382	0.421351	0.433287		0.56	0.748487	0.763212	0.66255	0.65414	0.624752	0.513475	0.804685	0.632317
	0.57	0.392815	0.657641	0.457079	0.68169		0.57	0.330915	0.512839	0.36414	0.557584	0.420215	0.489592	0.466322	0.448644		0.57	0.762277	0.812859	0.62176	0.731414	0.594926	0.635131	0.753566	0.673154		0.57	0.261989	0.379003	0.402842	0.481754	0.420873	0.371797	0.429072	0.443921		0.57	0.759003	0.770485	0.670421	0.660526	0.633803	0.522758	0.8115	0.644882
	0.58	0.401635	0.665641	0.468905	0.692287		0.58	0.34558	0.52354	0.379257	0.570839	0.431245	0.501813	0.477786	0.45999		0.58	0.773758	0.82066	0.634552	0.741878	0.605324	0.646311	0.762955	0.686231		0.58	0.273093	0.388109	0.412004	0.488239	0.431315	0.381291	0.436687	0.454491		0.58	0.769249	0.777534	0.678272	0.666926	0.642776	0.532019	0.818025	0.657189
	0.59	0.410511	0.673565	0.480742	0.702717		0.59	0.360459	0.534071	0.394544	0.584	0.442362	0.514018	0.489085	0.47132		0.59	0.78491	0.828182	0.647207	0.752121	0.615648	0.657355	0.772067	0.69884		0.59	0.284406	0.397203	0.421253	0.494734	0.441841	0.390857	0.44419	0.464984		0.59	0.77922	0.784357	0.686095	0.673333	0.651665	0.541253	0.824262	0.669226
	0.6	0.419437	0.681408	0.492577	0.712974		0.6	0.375527	0.544417	0.409972	0.597049	0.453552	0.526194	0.500201	0.482624		0.6	0.795727	0.835423	0.659707	0.762136	0.625889	0.668254	0.780897	0.710967		0.6	0.295914	0.406274	0.430582	0.501236	0.452441	0.400486	0.451573	0.475388		0.6	0.788908	0.790953	0.693884	0.679742	0.660466	0.550452	0.830215	0.680978
	0.61	0.428407	0.689167	0.504397	0.72305		0.61	0.390755	0.554567	0.425513	0.609971	0.464801	0.538327	0.511119	0.493889		0.61	0.8062	0.842386	0.672035	0.771915	0.636038	0.678998	0.789441	0.722603		0.61	0.307603	0.415315	0.43998	0.507742	0.463102	0.41017	0.458829	0.485689		0.61	0.79831	0.797322	0.701629	0.686148	0.669173	0.559612	0.835888	0.692433
	0.62	0.437414	0.696838	0.516189	0.732938		0.62	0.406117	0.564511	0.441137	0.622749	0.476097	0.550404	0.521825	0.505103		0.62	0.816327	0.84907	0.684177	0.781455	0.646088	0.689578	0.797699	0.733741		0.62	0.319459	0.424316	0.44944	0.51425	0.473813	0.419902	0.465954	0.495876		0.62	0.80742	0.803465	0.709324	0.692546	0.677782	0.568727	0.841285	0.703582
	0.63	0.446451	0.704418	0.527942	0.742631		0.63	0.421583	0.574238	0.456816	0.635369	0.487425	0.562411	0.532304	0.516255		0.63	0.826102	0.855479	0.696119	0.790748	0.65603	0.699987	0.805668	0.744377		0.63	0.331467	0.433269	0.458952	0.520757	0.484561	0.429673	0.47294	0.505938		0.63	0.816237	0.809382	0.716963	0.69893	0.686288	0.577791	0.846411	0.714414
	0.64	0.455511	0.711904	0.539643	0.752124		0.64	0.437125	0.58374	0.47252	0.647816	0.498772	0.574336	0.542544	0.527334		0.64	0.835524	0.861615	0.707847	0.799793	0.665856	0.710217	0.813348	0.754511		0.64	0.343611	0.442165	0.468508	0.527261	0.495335	0.439475	0.479783	0.515865		0.64	0.824759	0.815075	0.724537	0.705295	0.694686	0.586799	0.851274	0.724922
	0.65	0.464589	0.719292	0.55128	0.761412		0.65	0.452715	0.593009	0.48822	0.660079	0.510125	0.586167	0.552534	0.538328		0.65	0.844592	0.867482	0.719349	0.808584	0.67556	0.720261	0.820739	0.764143		0.65	0.355877	0.450996	0.478098	0.533759	0.506122	0.4493	0.486478	0.525645		0.65	0.832984	0.820547	0.732041	0.711637	0.702972	0.595745	0.855879	0.735101
	0.66	0.473676	0.72658	0.562842	0.77049		0.66	0.468323	0.602037	0.503888	0.672143	0.521471	0.59789	0.562265	0.549227		0.66	0.853306	0.873085	0.730613	0.817121	0.685134	0.730113	0.827844	0.773278		0.66	0.368248	0.459755	0.487713	0.540248	0.516911	0.45914	0.493022	0.53527		0.66	0.840913	0.825799	0.739468	0.717949	0.711143	0.604625	0.860235	0.744945
	0.67	0.482768	0.733765	0.574318	0.779353		0.67	0.483921	0.610819	0.519495	0.683998	0.532795	0.609496	0.571728	0.560022		0.67	0.861667	0.878428	0.741631	0.8254	0.694573	0.739767	0.834665	0.781921		0.67	0.380707	0.468434	0.497345	0.546727	0.52769	0.468986	0.49941	0.54473		0.67	0.848547	0.830835	0.746813	0.724228	0.719195	0.613433	0.864347	0.754451
	0.68	0.491856	0.740846	0.585697	0.788		0.68	0.499483	0.61935	0.535015	0.695634	0.544087	0.620972	0.580915	0.570701		0.68	0.869678	0.883517	0.752392	0.833421	0.703869	0.749218	0.841203	0.790082		0.68	0.39324	0.477026	0.506985	0.553192	0.538447	0.478831	0.50564	0.554018		0.68	0.855886	0.835659	0.754068	0.730469	0.727124	0.622165	0.868224	0.763616
	0.69	0.500935	0.747819	0.596969	0.796426		0.69	0.51498	0.627625	0.550421	0.707039	0.555332	0.63231	0.589821	0.581257		0.69	0.877343	0.888358	0.762889	0.841184	0.713017	0.758461	0.847464	0.797769		0.69	0.405829	0.485523	0.516623	0.559642	0.549171	0.488668	0.511708	0.563126		0.69	0.862935	0.840273	0.76123	0.736666	0.734927	0.630815	0.871875	0.77244
	0.7	0.509999	0.754682	0.608124	0.80463		0.7	0.530386	0.635643	0.565687	0.718206	0.56652	0.643497	0.598442	0.591681		0.7	0.884666	0.892957	0.773114	0.848688	0.722012	0.767492	0.853451	0.804996		0.7	0.418458	0.49392	0.526252	0.566074	0.559852	0.498487	0.517614	0.572048		0.7	0.869695	0.844683	0.768293	0.742817	0.742601	0.639381	0.875307	0.780924
	0.71	0.51904	0.761433	0.619153	0.812611		0.71	0.545676	0.643401	0.58079	0.729127	0.577637	0.654527	0.606773	0.601964		0.71	0.891652	0.89732	0.783063	0.855935	0.730849	0.776308	0.859169	0.811774		0.71	0.431111	0.502211	0.535862	0.572484	0.570478	0.508281	0.523355	0.580777		0.71	0.876171	0.848893	0.775252	0.748915	0.750144	0.647856	0.87853	0.789068
	0.72	0.528054	0.768072	0.630047	0.820367		0.72	0.560825	0.650897	0.595705	0.739795	0.588674	0.665389	0.614813	0.612098		0.72	0.898309	0.901455	0.792731	0.862926	0.739525	0.784907	0.864624	0.81812		0.72	0.443773	0.510389	0.545446	0.578873	0.581039	0.518044	0.528931	0.589308		0.72	0.882367	0.852907	0.782103	0.754958	0.757554	0.656238	0.881551	0.796876
	0.73	0.537033	0.774596	0.640797	0.827897		0.73	0.57581	0.658132	0.610413	0.750205	0.599618	0.676077	0.62256	0.622077		0.73	0.904643	0.905369	0.802113	0.869663	0.748034	0.793285	0.869821	0.824047		0.73	0.456427	0.518448	0.554995	0.585236	0.591525	0.527767	0.53434	0.597637		0.73	0.888289	0.856731	0.788842	0.760941	0.764828	0.664523	0.884381	0.80435
	0.74	0.545972	0.781003	0.651396	0.835202		0.74	0.590609	0.665106	0.624893	0.76035	0.610459	0.686582	0.630015	0.631894		0.74	0.910662	0.909069	0.811207	0.87615	0.756374	0.801442	0.874767	0.829574		0.74	0.469059	0.526385	0.564501	0.591572	0.601927	0.537445	0.539582	0.60576		0.74	0.893942	0.86037	0.795464	0.766861	0.771963	0.672706	0.887026	0.811496
	0.75	0.554866	0.787293	0.661837	0.842283		0.75	0.605202	0.67182	0.639125	0.770227	0.621189	0.696899	0.637178	0.641543		0.75	0.916374	0.912563	0.820012	0.882388	0.764541	0.809376	0.879469	0.834715		0.75	0.481654	0.534195	0.573956	0.597878	0.612235	0.547068	0.544658	0.613673		0.75	0.899333	0.863829	0.801967	0.772715	0.77896	0.680785	0.889497	0.818319
	0.76	0.563709	0.793465	0.672113	0.849139		0.76	0.619569	0.678277	0.653093	0.779833	0.631796	0.70702	0.644051	0.651018		0.76	0.921788	0.915859	0.828527	0.888383	0.772533	0.817087	0.883933	0.83949		0.76	0.494197	0.541872	0.583354	0.604153	0.622441	0.556633	0.549568	0.621374		0.76	0.904467	0.867114	0.808348	0.778498	0.785816	0.688756	0.891801	0.824824
	0.77	0.572496	0.799517	0.682217	0.855774		0.77	0.633692	0.684478	0.666781	0.789165	0.642273	0.716941	0.650638	0.660315		0.77	0.926913	0.918964	0.836752	0.894137	0.780348	0.824575	0.888168	0.843916		0.77	0.506673	0.549414	0.592687	0.610394	0.632536	0.56613	0.554312	0.628861		0.77	0.909351	0.87023	0.814603	0.784208	0.79253	0.696617	0.893948	0.83102
	0.78	0.581221	0.80545	0.692145	0.862188		0.78	0.647556	0.690428	0.680176	0.798222	0.65261	0.726657	0.656942	0.669429		0.78	0.931759	0.921886	0.844687	0.899655	0.787984	0.83184	0.892179	0.848011		0.78	0.519071	0.556816	0.601949	0.6166	0.642513	0.575556	0.558894	0.636133		0.78	0.913993	0.873184	0.820731	0.789841	0.799102	0.704365	0.895945	0.836912
	0.79	0.589879	0.811262	0.701891	0.868383		0.79	0.661145	0.696129	0.693265	0.807003	0.662802	0.736165	0.662967	0.678356		0.79	0.936335	0.924633	0.852336	0.904943	0.795439	0.838883	0.895976	0.851792		0.79	0.531376	0.564076	0.611132	0.622768	0.652363	0.584903	0.563313	0.643189		0.79	0.918401	0.875981	0.826729	0.795396	0.80553	0.711997	0.8978	0.84251
	0.8	0.598467	0.816954	0.711451	0.874363		0.8	0.674447	0.701587	0.706036	0.815509	0.672839	0.745459	0.668718	0.687093		0.8	0.940651	0.927213	0.859699	0.910004	0.802713	0.845706	0.899565	0.855278		0.8	0.543577	0.571192	0.62023	0.628896	0.662082	0.594167	0.567572	0.650029		0.8	0.92258	0.878627	0.832596	0.80087	0.811814	0.719511	0.899523	0.847821
	0.81	0.606979	0.822524	0.720821	0.88013		0.81	0.687449	0.706807	0.718482	0.823739	0.682716	0.754538	0.674202	0.695637		0.81	0.944718	0.929634	0.86678	0.914846	0.809805	0.852309	0.902955	0.858487		0.81	0.555662	0.57816	0.629238	0.634983	0.671661	0.603341	0.571673	0.656654		0.81	0.926541	0.881128	0.83833	0.80626	0.817954	0.726905	0.90112	0.852855
	0.82	0.615411	0.827973	0.729997	0.885688		0.82	0.700141	0.711792	0.730593	0.831696	0.692427	0.763399	0.679423	0.703986		0.82	0.948545	0.931902	0.873584	0.919472	0.816714	0.858696	0.906153	0.861434		0.82	0.56762	0.584978	0.638151	0.641028	0.681096	0.612421	0.575619	0.663064		0.82	0.930289	0.88349	0.84393	0.811564	0.823951	0.734177	0.902599	0.85762
	0.83	0.62376	0.833302	0.738977	0.89104		0.83	0.712515	0.71655	0.742365	0.839381	0.701967	0.772041	0.68439	0.712138		0.83	0.952143	0.934026	0.880114	0.923889	0.823442	0.864868	0.909168	0.864137		0.83	0.57944	0.591646	0.646962	0.647027	0.69038	0.621402	0.579413	0.669261		0.83	0.933834	0.885718	0.849395	0.816781	0.829804	0.741325	0.903967	0.862126
	0.84	0.63202	0.83851	0.747758	0.896189		0.84	0.724563	0.721086	0.753791	0.846797	0.71133	0.780462	0.689109	0.720091		0.84	0.955522	0.936012	0.886375	0.928103	0.829988	0.870829	0.912007	0.866613		0.84	0.591113	0.598162	0.655667	0.65298	0.69951	0.63028	0.583056	0.675246		0.84	0.937183	0.887818	0.854726	0.821908	0.835513	0.748349	0.905231	0.866381
	0.85	0.64019	0.843598	0.756338	0.901141		0.85	0.736279	0.725406	0.764869	0.853946	0.720513	0.788661	0.693587	0.727846		0.85	0.958691	0.937869	0.892373	0.932119	0.836352	0.876581	0.914678	0.868877		0.85	0.60263	0.604525	0.664261	0.658885	0.70848	0.63905	0.586553	0.681023		0.85	0.940343	0.889796	0.859921	0.826944	0.841079	0.755246	0.906397	0.870397
	0.86	0.648265	0.848566	0.764716	0.905898		0.86	0.747659	0.729516	0.775596	0.860834	0.729512	0.796639	0.697832	0.735401		0.86	0.961662	0.939602	0.898113	0.935945	0.842537	0.882128	0.917188	0.870943		0.86	0.613983	0.610734	0.67274	0.66474	0.717287	0.647709	0.589906	0.686593		0.86	0.943324	0.891658	0.86498	0.831889	0.846504	0.762016	0.907473	0.874182
	0.87	0.656241	0.853415	0.772892	0.910466		0.87	0.7587	0.733424	0.785971	0.867463	0.738323	0.804395	0.701852	0.742756		0.87	0.964443	0.941218	0.903602	0.939586	0.848543	0.887473	0.919545	0.872827		0.87	0.625164	0.616789	0.681101	0.670545	0.725928	0.656253	0.59312	0.69196		0.87	0.946132	0.893409	0.869905	0.83674	0.851788	0.768657	0.908464	0.877746
	0.88	0.664118	0.858145	0.780863	0.914849		0.88	0.7694	0.737135	0.795995	0.873838	0.746944	0.811931	0.705655	0.749911		0.88	0.967045	0.942725	0.908845	0.943049	0.854372	0.892621	0.921757	0.874542		0.88	0.636165	0.622691	0.689339	0.676297	0.734399	0.664678	0.596197	0.697128		0.88	0.948775	0.895054	0.874695	0.841497	0.856931	0.775171	0.909377	0.881098
	0.89	0.67189	0.862759	0.788631	0.919052		0.89	0.779757	0.740657	0.805669	0.879964	0.755373	0.819247	0.709249	0.756868		0.89	0.969475	0.944127	0.91385	0.946339	0.860025	0.897575	0.923831	0.876101		0.89	0.646982	0.628438	0.697451	0.681995	0.742698	0.672982	0.599142	0.702098		0.89	0.951262	0.896598	0.879351	0.846159	0.861936	0.781554	0.910215	0.884249
	0.9	0.679557	0.867256	0.796195	0.923079		0.9	0.789772	0.743996	0.814995	0.885847	0.763608	0.826345	0.712643	0.763628		0.9	0.971745	0.945432	0.918623	0.949464	0.865505	0.902339	0.925773	0.877517		0.9	0.657607	0.634033	0.705435	0.687639	0.750823	0.681162	0.601957	0.706877		0.9	0.953599	0.898047	0.883875	0.850726	0.866804	0.787809	0.910985	0.887207
	0.91	0.687115	0.871637	0.803557	0.926936		0.91	0.799446	0.747159	0.823976	0.89149	0.771648	0.833227	0.715843	0.770191		0.91	0.973862	0.946646	0.923171	0.952429	0.870815	0.906919	0.927591	0.8788		0.91	0.668037	0.639476	0.713288	0.693226	0.758772	0.689215	0.604647	0.711466		0.91	0.955793	0.899405	0.888267	0.855197	0.871536	0.793934	0.911692	0.889982
	0.92	0.694564	0.875905	0.810716	0.930627		0.92	0.808782	0.750153	0.832617	0.896902	0.779492	0.839895	0.71886	0.77656		0.92	0.975835	0.947772	0.927501	0.95524	0.875955	0.911317	0.929291	0.879961		0.92	0.678266	0.644767	0.721007	0.698757	0.766544	0.697139	0.607216	0.715872		0.92	0.957852	0.900677	0.892528	0.859572	0.876134	0.799929	0.912341	0.892583
	0.93	0.7019	0.880059	0.817675	0.934157		0.93	0.817782	0.752984	0.840922	0.902086	0.78714	0.846352	0.721699	0.782736		0.93	0.977672	0.948818	0.931621	0.957904	0.88093	0.915539	0.930879	0.881012		0.93	0.688292	0.649908	0.728591	0.704229	0.774139	0.704933	0.609667	0.720098		0.93	0.959783	0.901868	0.896661	0.863851	0.880599	0.805795	0.912935	0.895019
	0.94	0.709123	0.884103	0.824435	0.937531		0.94	0.82645	0.755661	0.848896	0.907049	0.794593	0.8526	0.724371	0.788723		0.94	0.979381	0.949788	0.935538	0.960427	0.885741	0.91959	0.932362	0.881961		0.94	0.698111	0.6549	0.736037	0.709642	0.781554	0.712594	0.612005	0.724149		0.94	0.961591	0.902982	0.900666	0.868033	0.884934	0.811533	0.913478	0.897298
	0.95	0.71623	0.888036	0.830999	0.940754		0.95	0.834792	0.758188	0.856547	0.911798	0.801849	0.858642	0.726882	0.794521		0.95	0.98097	0.950687	0.939259	0.962815	0.890392	0.923474	0.933747	0.882817		0.95	0.70772	0.659746	0.743345	0.714995	0.788792	0.720122	0.614232	0.728029		0.95	0.963285	0.904024	0.904546	0.872119	0.889141	0.817142	0.913975	0.899428
	0.96	0.723221	0.891861	0.837367	0.943832		0.96	0.842811	0.760573	0.86388	0.916338	0.808911	0.864483	0.72924	0.800135		0.96	0.982446	0.951519	0.942791	0.965073	0.894885	0.927196	0.935037	0.883589		0.96	0.717117	0.664447	0.750513	0.720287	0.795851	0.727514	0.616354	0.731744		0.96	0.964869	0.904997	0.908302	0.87611	0.893221	0.822623	0.91443	0.901418
	0.97	0.730095	0.895579	0.843543	0.946768		0.97	0.850513	0.762822	0.870902	0.920676	0.815779	0.870125	0.731453	0.805566		0.97	0.983816	0.95229	0.946142	0.967208	0.899225	0.930761	0.93624	0.884284		0.97	0.726301	0.669004	0.75754	0.725518	0.802732	0.73477	0.618373	0.735298		0.97	0.966351	0.905905	0.911937	0.880006	0.897177	0.827977	0.914845	0.903276
	0.98	0.73685	0.899191	0.849529	0.949569		0.98	0.857906	0.764942	0.877622	0.924818	0.822455	0.875572	0.733528	0.810819		0.98	0.985087	0.953002	0.949319	0.969224	0.903413	0.934173	0.937359	0.884908		0.98	0.735271	0.67342	0.764426	0.730686	0.809435	0.74189	0.620295	0.738696		0.98	0.967735	0.906753	0.915453	0.883806	0.901011	0.833205	0.915223	0.905008
	0.99	0.743486	0.9027	0.855328	0.952238		0.99	0.864996	0.766938	0.884046	0.928771	0.828941	0.880828	0.735472	0.815895		0.99	0.986265	0.95366	0.952328	0.971128	0.907454	0.937438	0.938401	0.885469		0.99	0.744026	0.677698	0.77117	0.735791	0.815963	0.748872	0.622121	0.741943		0.99	0.969027	0.907543	0.918851	0.887513	0.904725	0.838308	0.915569	0.906623
	1	0.750003	0.906107	0.860942	0.954782		1	0.871789	0.768816	0.890184	0.932541	0.835238	0.885897	0.737292	0.8208		1	0.987357	0.954268	0.955177	0.972924	0.911351	0.94056	0.93937	0.885973		1	0.752567	0.681839	0.777772	0.740833	0.822316	0.755717	0.623857	0.745044		1	0.970233	0.90828	0.922135	0.891127	0.908321	0.843287	0.915883	0.908127

## Sheet: Fig 1d
	short	long
	0.357194	0.233432
	0.112303	0.181005
	0.243028	0.155377
	0.301599	0.332498
	0.405173	0.286317
	0.326801	0.233167
	0.336694	0.376167
	0.167866	0.257962
	0.354567	0.329659
	0.342953	0.245912
	0.334641	0.368557
	0.437844	0.248832
	0.503188	0.469538
	0.331476	0.284051
	0.408168	0.238081
	0.310635	0.263078
	0.53304	0.333769
	0.348137	0.272907
	0.330797	0.251917
	0.382012	0.340365
	0.447919	0.308204
	0.418534	0.267614
	0.466818	0.276228
	0.168548	0.190962
	0.188007	0.0485856
	0.22396	0.254155
	0.436709	0.278736
	0.435804	0.247907
	0.389064	0.299846
	0.363731	0.276586
	0.472864	0.262397
	0.1052	0.14839
	0.319566	0.300599
	0.221653	0.340558
	0.374076	0.339795
	0.0568441	0.117373
	0.119632	0.00645755
	0.170511	0.129274
	0.181348	0.205756
	0.285821	0.173624
	0.430874	0.29009
	0.342541	0.240237
	0.437583	0.297272
	0.242261	0.226882
	0.126292	0.0972682
	0.167406	0.09582
	0.296199	0.180349
	0.223132	0.0582224
	0.156328	0.169895
	0.228406	0.210768
	0.0552812	0.089353
	0.162499	0.192126
	0.235689	0.159987
	0.102208	-0.0255541
	0.0390812	0.020376
	0.162517	0.00751156
	0.048163	0.134657
	0.168	0.148824
	0.207851	0.151736
	0.26873	0.0516974
	0.1088	0.172782
	0.253433	0.225993
	0.209919	0.085524
	0.142902	0.100668
	0.265346	0.240949
	0.135082	0.345188
	0.195931	0.0913858
	0.194233	0.194798
	0.133977	0.1607
	0.204876	0.121804
	0.222218	0.0845169
	0.0403667	0.13867
	0.0902813	0.0463504
	0.0793856	0.188312
	-0.0548122	0.0114635
	0.234753	0.135359
	0.155582	0.109537
	0.252959	0.189196
	0.338785	0.244946
	0.223162	0.144514
	0.306988	0.218926
	0.14539	0.186505
	0.180689	-0.000518622
	0.182753	0.265942
	-0.0216741	0.0731812
	0.0829529	0.0816785
	0.0779861	-0.00986833
	0.20576	0.10243
	0.0702143	0.0672058
	0.222646	0.214117
	0.173718	0.0770788
	0.281481	0.184249
	0.163066	0.135436
	0.112111	0.124818
	0.111416	0.189719
	0.153854	0.0541708
	0.224189	0.151463
	-0.0222488	0.0451695
	0.0136929	0.0545303
	0.041245	0.176481
	0.206679	0.216516
	0.0762768	0.00992604
	0.060363	0.171021
	0.157914	0.182843
	0.0442536	0.122845
	0.0792928	0.0918035
	0.0420297	0.124834
	0.41735	0.334146
	0.480547	0.369984
	0.250775	0.180314
	0.406944	0.166428
	0.303229	0.204069
	0.417088	0.354765
	0.272418	0.0533472
	0.366658	0.331973
	0.171233	0.198243
	0.0806957	0.154774
	0.130838	0.108901
	0.139834	0.0329428
	0.0823654	0.0916493
	0.252031	0.231412
	0.06852	0.0786264
	0.06852	0.0786264
	0.06852	0.0786264

## Sheet: Fig 1e
	short			long
	mean	se		mean	se
	0.460611	0.0285578		0.0540007	0.141928
	0.1878	0.0266955		0.17147	0.0698699
				0.180497	0.0622657
				0.216825	0.0614463
				0.167943	0.0529407

## Sheet: Fig 1f
	left panel											right panel
	x	RightDiff_mean	RightEasy_mean	LeftDiff_mean	LeftEasy_mean	RightDiff_se	RightEasy_se	LeftDiff_se	LeftEasy_se			x	RightShort_mean	RightLong_mean	LeftShort_mean	LeftLong_mean	RightShort_se	RightLong_se	LeftShort_se	LeftLong_se
	0	0.144909	0.119276	0.0684276	0.0867143	0.014634	0.00991226	0.0103846	0.00797176			0	0.146071	0.113296	0.0774295	0.0777089	0.0111433	0.00922312	0.00823646	0.00790658
	0.25	0.412837	0.354255	0.229159	0.30465	0.023507	0.0168817	0.0243413	0.0135617			0.25	0.404994	0.342445	0.269408	0.282655	0.0185436	0.0159422	0.0176164	0.014265
	0.45	0.602633	0.464541	0.377618	0.403	0.0277129	0.0178869	0.026126	0.0146806			0.45	0.507308	0.495574	0.36751	0.397999	0.0167271	0.0198962	0.0157201	0.0162413
	0.55	0.654379	0.531706	0.389426	0.48288	0.0307499	0.0211287	0.0273307	0.0166214			0.55	0.595147	0.530635	0.442405	0.46179	0.0215129	0.0212257	0.0182101	0.0178082
	0.75	0.798484	0.686598	0.527958	0.632995	0.0205706	0.0160814	0.0250969	0.0159827			0.75	0.731838	0.702111	0.579997	0.596877	0.0174237	0.0158428	0.0189311	0.0168932
	1	0.96111	0.910226	0.840455	0.865756	0.00590279	0.00693272	0.0155163	0.00877815			1	0.935234	0.911384	0.837853	0.862049	0.0054257	0.00712602	0.0108485	0.00968053

## Sheet: Fig 2a
				short stimulus sensitivity				long stimulus sensitivity
				x	y			x	y
				0	0.419267			0	0.247835
				0.01	0.439913			0.01	0.267061
				0.02	0.461128			0.02	0.287344
				0.03	0.482896			0.03	0.308701
				0.04	0.505202			0.04	0.331145
				0.05	0.528024			0.05	0.354685
				0.06	0.551342			0.06	0.379326
				0.07	0.575131			0.07	0.405066
				0.08	0.599364			0.08	0.431901
				0.09	0.624012			0.09	0.459819
				0.1	0.649043			0.1	0.488804
				0.11	0.674423			0.11	0.518832
				0.12	0.700115			0.12	0.549874
				0.13	0.72608			0.13	0.581894
				0.14	0.752278			0.14	0.61485
				0.15	0.778664			0.15	0.648693
				0.16	0.805193			0.16	0.683367
				0.17	0.831818			0.17	0.718808
				0.18	0.858489			0.18	0.754947
				0.19	0.885155			0.19	0.791707
				0.2	0.911764			0.2	0.829004
				0.21	0.938262			0.21	0.86675
				0.22	0.964592			0.22	0.904848
				0.23	0.990698			0.23	0.943195
				0.24	1.01652			0.24	0.981685
				0.25	1.04201			0.25	1.0202
				0.26	1.0671			0.26	1.05864
				0.27	1.09173			0.27	1.09686
				0.28	1.11585			0.28	1.13475
				0.29	1.13939			0.29	1.17217
				0.3	1.1623			0.3	1.20901
				0.31	1.18452			0.31	1.24512
				0.32	1.20599			0.32	1.28038
				0.33	1.22666			0.33	1.31465
				0.34	1.24647			0.34	1.3478
				0.35	1.26538			0.35	1.3797
				0.36	1.28332			0.36	1.41023
				0.37	1.30026			0.37	1.43926
				0.38	1.31613			0.38	1.46667
				0.39	1.33092			0.39	1.49235
				0.4	1.34456			0.4	1.51619
				0.41	1.35702			0.41	1.53809
				0.42	1.36826			0.42	1.55795
				0.43	1.37827			0.43	1.57568
				0.44	1.38699			0.44	1.59122
				0.45	1.39442			0.45	1.60448
				0.46	1.40053			0.46	1.61542
				0.47	1.4053			0.47	1.62397
				0.48	1.40871			0.48	1.63011
				0.49	1.41077			0.49	1.63381
				0.5	1.41145			0.5	1.63504
				0.51	1.41077			0.51	1.63381
				0.52	1.40871			0.52	1.63011
				0.53	1.4053			0.53	1.62397
				0.54	1.40053			0.54	1.61542
				0.55	1.39442			0.55	1.60448
				0.56	1.38699			0.56	1.59122
				0.57	1.37827			0.57	1.57568
				0.58	1.36826			0.58	1.55795
				0.59	1.35702			0.59	1.53809
				0.6	1.34456			0.6	1.51619
				0.61	1.33092			0.61	1.49235
				0.62	1.31613			0.62	1.46667
				0.63	1.30026			0.63	1.43926
				0.64	1.28332			0.64	1.41023
				0.65	1.26538			0.65	1.3797
				0.66	1.24647			0.66	1.3478
				0.67	1.22666			0.67	1.31465
				0.68	1.20599			0.68	1.28038
				0.69	1.18452			0.69	1.24512
				0.7	1.1623			0.7	1.20901
				0.71	1.13939			0.71	1.17217
				0.72	1.11585			0.72	1.13475
				0.73	1.09173			0.73	1.09686
				0.74	1.0671			0.74	1.05864
				0.75	1.04201			0.75	1.0202
				0.76	1.01652			0.76	0.981685
				0.77	0.990698			0.77	0.943195
				0.78	0.964592			0.78	0.904848
				0.79	0.938262			0.79	0.86675
				0.8	0.911764			0.8	0.829004
				0.81	0.885155			0.81	0.791707
				0.82	0.858489			0.82	0.754947
				0.83	0.831818			0.83	0.718808
				0.84	0.805193			0.84	0.683367
				0.85	0.778664			0.85	0.648693
				0.86	0.752278			0.86	0.61485
				0.87	0.72608			0.87	0.581894
				0.88	0.700115			0.88	0.549874
				0.89	0.674423			0.89	0.518832
				0.9	0.649043			0.9	0.488804
				0.91	0.624012			0.91	0.459819
				0.92	0.599364			0.92	0.431901
				0.93	0.575131			0.93	0.405066
				0.94	0.551342			0.94	0.379326
				0.95	0.528024			0.95	0.354685
				0.96	0.505202			0.96	0.331145
				0.97	0.482896			0.97	0.308701
				0.98	0.461128			0.98	0.287344
				0.99	0.439913			0.99	0.267061
				1	0.419267			1	0.247835

## Sheet: Fig 2b
		left top panel						left middle panel								left bottom panel				right panel (short sound)							right panel (long sound)
		Toneforleft_x	Toneforleft_y	Toneforleft_x	Toneforleft_y			ToneforLeft_x	ToneforLeft_y	ToneforLeft_sd	ToneforRight_x	ToneforRight_y	ToneforRight_sd			Toneforleft	Toneforright			x	leftblock_y	leftblock_sd	rightblock_y	rightblock_sd			x	leftblock_y	leftblock_sd	rightblock_y	rightblock_sd
		1	0.999983	2	0.999999			1	0.990407	0.028388	2	0.996392	0.0207053			1.2	1.2			0	0.0302892	0.024729	0.148124	0.0591623			0	0.011169	0.0166127	0.0981633	0.0495743
		5	0.999931	3	0.999998			5	0.989996	0.0266145	3	0.996379	0.0202092			1.20119	1.117			0.01	0.0309421	0.0249669	0.152028	0.0587845			0.01	0.011467	0.0166048	0.10208	0.0498032
		6	0.999903	4	0.999997			6	0.989869	0.0261999	4	0.996362	0.019723			1.11811	1.12959			0.02	0.0316379	0.0252358	0.156107	0.0584461			0.02	0.0118002	0.0166016	0.106287	0.0501406
		10	0.999633	7	0.99999			10	0.989153	0.0247873	7	0.996279	0.0183657			1.04077	1.14045			0.03	0.0323796	0.0255382	0.160367	0.0581514			0.03	0.0121729	0.0166046	0.110804	0.0505973
		11	0.999494	8	0.999985			11	0.988896	0.024527	8	0.996238	0.0179632			0.968787	1.14982			0.04	0.0331702	0.0258766	0.164815	0.0579047			0.04	0.0125896	0.0166157	0.115652	0.0511835
		12	0.999305	9	0.999978			12	0.988592	0.0243222	9	0.996187	0.0175932			1.00173	1.07029			0.05	0.0340132	0.0262534	0.169457	0.0577101			0.05	0.0130553	0.0166373	0.120853	0.0519077
		13	0.999049	19	0.999239			13	0.988234	0.0241861	19	0.994035	0.0153254			1.03016	0.996265			0.06	0.034912	0.0266714	0.174299	0.057572			0.06	0.0135756	0.0166721	0.126431	0.0527769
		14	0.998706	20	0.998976			14	0.987809	0.0241343	20	0.99346	0.0152079			0.958903	1.02544			0.07	0.0358707	0.0271328	0.179347	0.0574941			0.07	0.0141566	0.0167234	0.132408	0.0537959
		15	0.998248	21	0.998634			15	0.987304	0.024184	21	0.992769	0.015152			0.892579	1.0506			0.08	0.0368932	0.0276402	0.184609	0.0574801			0.08	0.0148052	0.0167951	0.13881	0.054967
		16	0.997639	23	0.997637			16	0.986703	0.0243538	23	0.990971	0.015347			0.830843	1.07231			0.09	0.037984	0.0281958	0.190089	0.0575334			0.09	0.0155289	0.0168916	0.145663	0.05629
		17	0.996838	25	0.996054			17	0.985986	0.0246615	25	0.9885	0.0161628			0.882735	0.998146			0.1	0.0391479	0.0288019	0.195796	0.0576569			0.1	0.0163359	0.017018	0.152992	0.0577617
		18	0.995789	26	0.994963			18	0.98513	0.0251228	26	0.986962	0.0168677			0.9275	0.929108			0.11	0.04039	0.0294604	0.201733	0.0578528			0.11	0.0172355	0.01718	0.160825	0.0593766
		22	0.987609	30	0.987595			22	0.979668	0.028655	30	0.97827	0.0218295			0.966117	0.864845			0.12	0.0417157	0.0301733	0.207908	0.0581229			0.12	0.0182376	0.017384	0.169189	0.0611267
		24	0.97969	31	0.984726			24	0.975108	0.0313821	31	0.975326	0.0235693			0.999431	0.805026			0.13	0.0431309	0.030942	0.214325	0.0584683			0.13	0.0193533	0.0176369	0.17811	0.0630018
		27	0.960199	33	0.977275			27	0.96476	0.0364498	33	0.968289	0.0275573			1.02817	0.749345			0.14	0.0446419	0.031768	0.220991	0.0588891			0.14	0.0205945	0.0179461	0.187615	0.0649906
		28	0.951205	34	0.972527			28	0.96016	0.038392	34	0.964117	0.0297822			1.05296	0.697516			0.15	0.0462554	0.0326524	0.22791	0.0593849			0.15	0.0219745	0.0183194	0.197728	0.0670804
		29	0.940851	35	0.966976			29	0.954925	0.0404805	35	0.95945	0.0321501			1.07435	0.649271			0.16	0.0479789	0.0335957	0.235087	0.0599541			0.16	0.0235075	0.0187646	0.208473	0.0692585
		32	0.902115	36	0.960519			32	0.935487	0.047831	36	0.954238	0.0346573			1.0928	0.604363			0.17	0.04982	0.0345985	0.242527	0.0605942			0.17	0.0252091	0.0192896	0.219873	0.0715126
		37	0.826936	38	0.94445			37	0.896318	0.0631689	38	0.941954	0.0400958			1.10871	0.562561			0.18	0.0517872	0.0356607	0.250234	0.0613018			0.18	0.0270962	0.0199019	0.231946	0.0738307
		39	0.802544	40	0.923391			39	0.88223	0.068914	40	0.926763	0.0461496			1.03203	0.651299			0.19	0.0538896	0.0367818	0.258211	0.0620722			0.19	0.029187	0.0206086	0.244708	0.0762026
		45	0.778946	41	0.910685			45	0.860325	0.0772054	41	0.917902	0.0494376			0.960644	0.72785			0.2	0.056137	0.037961	0.266461	0.0628996			0.2	0.0315013	0.0214159	0.258171	0.0786188
		46	0.782212	42	0.896367			46	0.859973	0.0771482	42	0.908099	0.052918			0.894199	0.793887			0.21	0.0585399	0.0391967	0.274987	0.0637774			0.21	0.0340601	0.0223291	0.272341	0.0810713
		47	0.787055	43	0.880329			47	0.860446	0.0767649	43	0.897281	0.056602			0.93739	0.738976			0.22	0.0611095	0.040487	0.283792	0.0646973			0.22	0.036886	0.0233523	0.287221	0.0835525
		48	0.793214	44	0.862474			48	0.861661	0.0761095	44	0.885379	0.0604947			0.872554	0.803485			0.23	0.0638581	0.0418294	0.292876	0.0656505			0.23	0.0400032	0.0244885	0.302806	0.0860548
		49	0.800417	51	0.687392			49	0.863527	0.0752377	51	0.770182	0.0911734			0.918717	0.747911			0.24	0.0667987	0.0432207	0.302241	0.0666267			0.24	0.0434372	0.0257392	0.319086	0.0885691
		50	0.808396	54	0.59889			50	0.865954	0.0742037	54	0.710243	0.101863			0.855173	0.811193			0.25	0.0699453	0.0446575	0.311887	0.0676153			0.25	0.0472152	0.0271044	0.336045	0.0910837
		52	0.82567	57	0.524485			52	0.872129	0.0718449	57	0.65724	0.107568			0.796023	0.865784			0.26	0.0733128	0.0461356	0.321813	0.0686051			0.26	0.0513654	0.0285827	0.353659	0.0935829
		53	0.834504	65	0.481203			53	0.875709	0.0706018	65	0.614484	0.103406			0.852698	0.8059			0.27	0.0769171	0.0476508	0.332017	0.0695848			0.27	0.0559178	0.0301711	0.371898	0.0960456
		55	0.851599	67	0.498241			55	0.883478	0.0681345	67	0.623485	0.100828			0.901588	0.750159			0.28	0.080775	0.0491987	0.342497	0.0705435			0.28	0.0609032	0.0318652	0.390724	0.0984451
		56	0.859553	69	0.519549			56	0.887537	0.0669444	69	0.635916	0.0983703			0.943764	0.698273			0.29	0.0849043	0.0507751	0.353248	0.0714716			0.29	0.0663536	0.033659	0.410095	0.100748
		58	0.873727	72	0.554453			58	0.895735	0.0646843	72	0.657036	0.0952759			0.878487	0.768372			0.3	0.0893233	0.0523764	0.364267	0.0723608			0.3	0.0723018	0.035545	0.42996	0.102916
		59	0.879814	74	0.57789			59	0.899788	0.0636113	74	0.671087	0.0936562			0.817725	0.828844			0.31	0.0940514	0.054	0.375546	0.0732054			0.31	0.0787811	0.0375145	0.450262	0.104906
		60	0.885195	75	0.58947			60	0.903761	0.0625694	75	0.677851	0.092948			0.871419	0.771516			0.32	0.0991082	0.0556443	0.387077	0.0740021			0.32	0.0858251	0.0395573	0.470941	0.106673
		61	0.889871	76	0.600943			61	0.907629	0.0615526	76	0.684378	0.092282			0.811146	0.831556			0.33	0.104514	0.0573097	0.39885	0.0747511			0.33	0.0934671	0.0416623	0.49193	0.108176
		62	0.89387	78	0.623622			62	0.911365	0.0605558	78	0.696606	0.0909897			0.755041	0.88335			0.34	0.110288	0.0589982	0.410854	0.0754555			0.34	0.10174	0.0438174	0.513157	0.109378
		63	0.897241	79	0.634872			63	0.914953	0.0595774	79	0.702268	0.0903236			0.702818	0.928031			0.35	0.116451	0.0607141	0.423075	0.0761215			0.35	0.110676	0.0460102	0.534546	0.110251
		64	0.900054	80	0.646093			64	0.918374	0.0586196	80	0.707607	0.0896242			0.654206	0.966575			0.36	0.123021	0.0624642	0.435499	0.0767574			0.36	0.120304	0.0482286	0.556018	0.110784
		66	0.904359	81	0.657299			66	0.924668	0.0568045	81	0.712607	0.0888842			0.730358	0.89972			0.37	0.130016	0.0642574	0.448108	0.0773731			0.37	0.130653	0.0504607	0.57749	0.11098
		68	0.907616	83	0.679678			68	0.930162	0.0552545	83	0.721518	0.087297			0.679841	0.942153			0.38	0.137452	0.0661055	0.460882	0.0779783			0.38	0.141748	0.0526963	0.598876	0.110859
		70	0.910767	84	0.690819			70	0.934795	0.0542217	84	0.725382	0.0864838			0.752472	0.876987			0.39	0.145342	0.0680224	0.473802	0.0785813			0.39	0.153609	0.0549272	0.62009	0.11046
		71	0.912598	85	0.701876			71	0.936775	0.0539999	85	0.728813	0.0857001			0.700426	0.922542			0.4	0.153695	0.0700241	0.486846	0.0791877			0.4	0.166255	0.0571477	0.641046	0.109832
		73	0.917289	87	0.723476			73	0.940064	0.0543404	87	0.734257	0.0844219			0.65198	0.87177			0.41	0.16252	0.0721278	0.49999	0.0797992			0.41	0.179695	0.0593557	0.661657	0.109028
		77	0.932443	88	0.733841			77	0.944264	0.0583816	88	0.736208	0.0840516			0.606884	0.868118			0.42	0.171817	0.0743494	0.51321	0.0804127			0.42	0.193937	0.0615529	0.68186	0.108009
		82	0.959525	89	0.743768			82	0.947666	0.0645825	89	0.73761	0.0839504			0.564908	0.828989			0.43	0.181586	0.0767013	0.526482	0.0810203			0.43	0.208979	0.0637445	0.701732	0.105972
		86	0.978669	90	0.753131			86	0.951951	0.0633478	90	0.738446	0.0841801			0.525836	0.784302			0.44	0.191819	0.0791884	0.539779	0.0816098			0.44	0.224814	0.0659396	0.721771	0.0999931
		91	0.991214	95	0.786817			91	0.959774	0.0536124	95	0.734439	0.0909736			0.489465	0.737186			0.45	0.202507	0.0818046	0.553078	0.0821652			0.45	0.241426	0.068149	0.74252	0.0890755
		92	0.992195	98	0.792522			92	0.961395	0.051225	98	0.727141	0.0976891			0.455611	0.727171			0.46	0.213634	0.08453	0.566352	0.0826685			0.46	0.258792	0.0703838	0.763132	0.0819344
		93	0.992716	99	0.791635			93	0.962953	0.0488632	99	0.724352	0.0997624			0.65587	0.676875			0.47	0.225181	0.0873301	0.579577	0.083101			0.47	0.276881	0.0726521	0.781955	0.0807283
		94	0.992791	100	0.789357			94	0.964416	0.0465932	100	0.721531	0.101584			0.610506	0.63978			0.48	0.237128	0.0901574	0.59273	0.0834448			0.48	0.295655	0.0749547	0.798764	0.0791026
		96	0.991611	101	0.785734			96	0.966937	0.0425694	101	0.71876	0.103081			0.825562	0.595528			0.49	0.249451	0.0929567	0.605787	0.083684			0.49	0.31507	0.0772801	0.814269	0.0764202
		97	0.990334	103	0.774749			97	0.96794	0.040924	103	0.713644	0.104925			0.997955	0.554338			0.5	0.262122	0.0956721	0.618727	0.0838058			0.5	0.335077	0.0795998	0.828858	0.0735085
		102	0.975865	104	0.767593			102	0.969547	0.0377781	104	0.711403	0.10525			0.943264	0.515996			0.51	0.275112	0.0982554	0.63153	0.0838014			0.51	0.355621	0.0818647	0.842608	0.0705629
		105	0.959275	107	0.741103			105	0.96725	0.0398602	107	0.706263	0.104158			1.07655	0.480306			0.52	0.288389	0.100673	0.644176	0.0836657			0.52	0.376645	0.084006	0.85553	0.0675981
		106	0.952247	109	0.720885			106	0.965886	0.0410014	109	0.704161	0.10228			1.19942	0.447085			0.53	0.30192	0.102913	0.656648	0.0833974			0.53	0.398091	0.0859418	0.867634	0.0646162
		108	0.935992	111	0.700265			108	0.962235	0.0436853	111	0.702949	0.100112			1.12737	0.416162			0.54	0.315665	0.10498	0.668927	0.0829989			0.54	0.419893	0.0875921	0.878937	0.0616238
		110	0.917168	114	0.671553			110	0.957365	0.0467253	114	0.7023	0.0972711			1.24363	0.387377			0.55	0.331078	0.103511	0.681001	0.0824751			0.55	0.441984	0.0889009	0.889463	0.0586316
		112	0.896631	115	0.663158			112	0.951331	0.0500827	115	0.702288	0.0965521			1.40914	0.360584			0.56	0.350695	0.110196	0.692853	0.0818333			0.56	0.464289	0.0898597	0.899239	0.0556527
		113	0.886126	117	0.648783			113	0.947915	0.0519145	117	0.702451	0.095465			1.31168	0.380228			0.57	0.364826	0.110987	0.704471	0.0810824			0.57	0.486723	0.0905249	0.908293	0.0527019
		116	0.856254	118	0.642944			116	0.936385	0.0582382	118	0.702605	0.0950604			1.39436	0.353929			0.58	0.378991	0.111724	0.715844	0.0802319			0.58	0.509191	0.0910143	0.91666	0.049794
		120	0.829289	119	0.63806			120	0.919607	0.0683467	119	0.702801	0.0947133			1.47592	0.329449			0.59	0.39314	0.112413	0.726961	0.0792917			0.59	0.531586	0.0914801	0.924372	0.0469436
		121	0.826251	122	0.629203			121	0.915517	0.0709006	122	0.703687	0.0937397			1.62325	0.306662			0.6	0.407228	0.113043	0.737813	0.0782716			0.6	0.553795	0.0920576	0.931465	0.0441637
		125	0.831465	123	0.62812			125	0.901161	0.0792633	123	0.704119	0.0933662			1.68358	0.285451			0.61	0.421208	0.113588	0.748391	0.0771808			0.61	0.575702	0.0928136	0.937975	0.0414663
		126	0.836814	124	0.627907			126	0.89826	0.0806265	124	0.704647	0.092951			1.71519	0.265707			0.62	0.435039	0.114022	0.758687	0.0760281			0.62	0.597195	0.0937165	0.943937	0.0388613
		130	0.868989	127	0.631937			130	0.889706	0.0826922	127	0.707048	0.0915277			1.83476	0.247329			0.63	0.448684	0.114316	0.768697	0.0748213			0.63	0.618171	0.0946472	0.949385	0.036357
		131	0.878468	128	0.634635			131	0.888243	0.0824794	128	0.708215	0.0910544			1.84561	0.230222			0.64	0.462112	0.114453	0.778415	0.0735676			0.64	0.638545	0.0954415	0.954355	0.0339599
		132	0.887995	129	0.637907			132	0.886983	0.0820655	129	0.709618	0.0906209			1.73473	0.214299			0.65	0.475295	0.114422	0.787836	0.0722734			0.65	0.658249	0.0959432	0.95888	0.0316751
		135	0.914439	133	0.655562			135	0.883934	0.080228	133	0.718227	0.089604			1.78116	0.199476			0.66	0.488214	0.114218	0.796959	0.0709444			0.66	0.677236	0.0960422	0.962992	0.0295056
		136	0.921825	134	0.660837			136	0.882983	0.0796212	134	0.721274	0.0895286			1.72989	0.185679			0.67	0.500857	0.113821	0.80578	0.0695858			0.67	0.695477	0.0956905	0.966721	0.0274535
		140	0.939881	137	0.677842			140	0.878	0.0784543	137	0.732851	0.0893937			1.61024	0.175503			0.68	0.51323	0.11316	0.8143	0.0682024			0.68	0.712956	0.0948949	0.970099	0.0255193
		141	0.940991	138	0.6837			141	0.876187	0.0785751	138	0.737531	0.0892776			1.51351	0.163364			0.69	0.525369	0.112051	0.822519	0.0667984			0.69	0.729669	0.0936994	0.973153	0.0237026
		142	0.940618	139	0.689542			142	0.874045	0.0788547	139	0.742603	0.0890851			1.56848	0.152065			0.7	0.537342	0.110173	0.830436	0.065378			0.7	0.745618	0.0921658	0.97591	0.0220019
		145	0.930624	143	0.711219			145	0.86525	0.0804339	143	0.766272	0.0875042			1.62739	0.141547			0.71	0.549237	0.107204	0.838056	0.0639448			0.71	0.760811	0.0903583	0.978394	0.020415
		148	0.908468	144	0.715815			148	0.852318	0.0827019	144	0.772853	0.086994			1.51483	0.191274			0.72	0.561104	0.103175	0.84538	0.0625025			0.72	0.775257	0.0883347	0.980631	0.0189389
		149	0.898861	146	0.723484			149	0.847033	0.0835611	146	0.786524	0.0860689			1.58869	0.178044			0.73	0.572898	0.0987484	0.852411	0.0610545			0.73	0.788967	0.0861436	0.982641	0.0175702
		152	0.865415	147	0.726433			152	0.828383	0.0864454	147	0.793535	0.0857255			1.47881	0.224063			0.74	0.584457	0.0949311	0.859156	0.0596043			0.74	0.801954	0.0838244	0.984446	0.0163049
		154	0.840887	150	0.731318			154	0.813892	0.0886015	150	0.814871	0.0854188			1.37652	0.262457			0.75	0.59557	0.0922651	0.865617	0.058155			0.75	0.814235	0.081409	0.986063	0.015139
		155	0.828433	151	0.731631			155	0.806143	0.0897158	151	0.821998	0.0855425			1.28131	0.295578			0.76	0.606085	0.0904769	0.871802	0.0567099			0.76	0.825825	0.0789241	0.987512	0.0140679
		156	0.816048	153	0.730573			156	0.79812	0.0908248	153	0.836163	0.0859271			1.40378	0.275134			0.77	0.615967	0.0889864	0.877716	0.0552721			0.77	0.836745	0.0763929	0.988809	0.0130871
		159	0.780553	157	0.725028			159	0.772912	0.0938156	157	0.863686	0.0855186			1.32685	0.256104			0.78	0.625282	0.0874553	0.883366	0.0538446			0.78	0.847014	0.0738358	0.989967	0.0121918
		160	0.769615	158	0.723871			160	0.764301	0.0945922	158	0.870279	0.0848069			1.30882	0.23839			0.79	0.634127	0.0858343	0.888759	0.0524303			0.79	0.856656	0.0712717	0.991001	0.0113774
		161	0.759255	163	0.727745			161	0.755671	0.0952085	163	0.899637	0.076452			1.2183	0.276564			0.8	0.642587	0.0841824	0.893902	0.051032			0.8	0.865695	0.0687176	0.991923	0.0106391
		162	0.749529	164	0.731138			162	0.747073	0.0956417	164	0.90443	0.0740859			1.14511	0.257435			0.81	0.650713	0.0825553	0.898803	0.0496526			0.81	0.874156	0.0661897	0.992746	0.00997213
		165	0.7245	167	0.74643			165	0.721961	0.0957324	167	0.915751	0.0672707			1.2825	0.239629			0.82	0.658532	0.0809856	0.90347	0.0482945			0.82	0.882065	0.0637025	0.993478	0.00937188
		166	0.717594	170	0.76698			166	0.713978	0.0953732	170	0.921854	0.0635178			1.19379	0.277642			0.83	0.666059	0.0794921	0.907911	0.0469604			0.83	0.889448	0.0612694	0.994129	0.00883371
		168	0.705937	172	0.781684			168	0.698888	0.0942156	172	0.922938	0.0639843			1.12207	0.258438			0.84	0.673305	0.078088	0.912133	0.0456525			0.84	0.896333	0.0589024	0.994709	0.00835308
		169	0.70116	174	0.79603			169	0.691883	0.0935058	174	0.9218	0.0669091			1.04446	0.292111			0.85	0.680279	0.076785	0.916146	0.0443732			0.85	0.902745	0.0566123	0.995224	0.00792554
		171	0.693616	176	0.809445			171	0.679215	0.0921141	176	0.91871	0.0716981			1.22556	0.271907			0.86	0.686989	0.0755933	0.919956	0.0431244			0.86	0.908711	0.0544082	0.995682	0.00754675
		173	0.688613	177	0.815751			173	0.668692	0.091182	177	0.916538	0.0745188			1.14079	0.30373			0.87	0.693445	0.0745218	0.923572	0.0419081			0.87	0.914257	0.0522983	0.996088	0.00721251
		175	0.685984	181	0.8392			175	0.660709	0.0911243	181	0.904828	0.0860505			1.06189	0.331182			0.88	0.699655	0.0735781	0.927002	0.0407261			0.88	0.919407	0.0502892	0.996449	0.00691875
		178	0.686135	182	0.845006			178	0.654101	0.0929319	182	0.90143	0.0885295			0.988439	0.354864			0.89	0.705629	0.0727681	0.930254	0.03958			0.89	0.924186	0.0483861	0.996769	0.00666156
		179	0.687187	183	0.850977			179	0.653378	0.0939363	183	0.897975	0.0907105			0.920072	0.385156			0.9	0.711374	0.0720958	0.933336	0.0384711			0.9	0.928617	0.0465931	0.997052	0.00643724
		180	0.688691	184	0.857198			180	0.653377	0.0950533	184	0.894539	0.0925576			1.05654	0.358516			0.91	0.716899	0.0715635	0.936255	0.0374008			0.91	0.932722	0.0449129	0.997304	0.00624228
		185	0.701501	194	0.929613			185	0.662697	0.100169	194	0.879193	0.097201			1.18202	0.333719			0.92	0.722212	0.0711715	0.939019	0.0363701			0.92	0.936524	0.0433468	0.997527	0.0060734
		186	0.704712	198	0.944888			186	0.666001	0.100738	198	0.888254	0.0935034			1.28251	0.310636			0.93	0.727322	0.0709182	0.941634	0.0353798			0.93	0.940042	0.0418952	0.997725	0.00592757
		187	0.707964	200	0.945595			187	0.669617	0.101074	200	0.895003	0.0894932			1.38535	0.289151			0.94	0.732234	0.0708004	0.944109	0.0344308			0.94	0.943296	0.0405571	0.9979	0.005802
		188	0.711164	201	0.944228			188	0.673469	0.101157	201	0.898669	0.0869693			1.28953	0.318605			0.95	0.736958	0.0708133	0.946449	0.0335234			0.95	0.946303	0.0393307	0.998055	0.00569416
		189	0.714211	203	0.938397			189	0.67748	0.100979	203	0.906236	0.0811763			1.38472	0.296569			0.96	0.741499	0.0709508	0.948662	0.0326581			0.96	0.949082	0.0382131	0.998192	0.00560176
		190	0.716995	204	0.93413			190	0.681572	0.100539	204	0.910015	0.0780793			1.46752	0.276056			0.97	0.745865	0.0712058	0.950753	0.0318351			0.97	0.951649	0.0372004	0.998314	0.00552275
		191	0.7194	208	0.911036			191	0.685666	0.0998462	208	0.923955	0.0668008			1.3871	0.256962			0.98	0.750062	0.0715702	0.952729	0.0310542			0.98	0.954018	0.0362883	0.998422	0.00545532
		192	0.7213	210	0.897972			192	0.689687	0.0989182	210	0.929764	0.0631501			1.29116	0.292721			0.99	0.754096	0.0720355	0.954596	0.0303154			0.99	0.956204	0.0354715	0.998518	0.00539786
		193	0.722569	212	0.885585			193	0.693556	0.0977849	212	0.934644	0.0612705			1.20185	0.329821			1	0.757975	0.0725928	0.956358	0.0296182			1	0.95822	0.0347444	0.998603	0.00534897
		195	0.722698	216	0.867294			195	0.700541	0.0950831	216	0.941922	0.0610581			1.11873	0.356108
		196	0.721314	217	0.864669			196	0.703513	0.0936397	217	0.943357	0.061198			1.23611	0.331477
		197	0.718821	218	0.862946			197	0.706047	0.0922411	218	0.944696	0.0612389			1.15062	0.359293
		199	0.710211	221	0.863332			199	0.709585	0.0899631	221	0.94842	0.0602273			1.07103	0.398448
		202	0.688022	223	0.868053			202	0.710534	0.0892916	223	0.950891	0.0583679			1.19462	0.370888
		205	0.656841	224	0.871624			205	0.706266	0.0932344	224	0.952173	0.0570908			1.29339	0.345235
		206	0.645382	225	0.875914			206	0.703869	0.0954859	225	0.953497	0.0556151			1.20393	0.366987
		207	0.633868	226	0.880843			207	0.701102	0.0980642	226	0.954867	0.0539778			1.31657	0.341604
		209	0.612004	228	0.892235			209	0.69481	0.103737	228	0.957736	0.0503997			1.27868	0.317977
		211	0.593979	230	0.904918			211	0.688123	0.10932	230	0.960724	0.0467436			1.3659	0.295983
		213	0.582351	231	0.91142			213	0.681734	0.114033	231	0.962231	0.0449994			1.27142	0.326669
		214	0.579594	235	0.935166			214	0.67883	0.115898	235	0.967908	0.0391701			1.36896	0.304075
		215	0.579125	237	0.943773			215	0.676187	0.117389	237	0.970238	0.0369765			1.52466	0.283043
		219	0.601103	239	0.949071			219	0.668586	0.119859	239	0.972015	0.0352159			1.4192	0.316901
		220	0.612093	242	0.949956			220	0.66736	0.119842	242	0.973363	0.0336374			1.34143	0.294982
		222	0.638878	243	0.94834			222	0.665396	0.119581	243	0.973414	0.0335227			1.42003	0.274579
		227	0.714743	245	0.942386			227	0.660078	0.12097	245	0.972862	0.034113			1.32181	0.306035
		229	0.740362	246	0.938129			229	0.656639	0.123026	246	0.97224	0.0348548			1.23038	0.333171
		232	0.768031	247	0.933082			232	0.650013	0.127304	247	0.971374	0.0358955			1.19497	0.310126
		233	0.774333	248	0.927295			233	0.647663	0.128877	248	0.970251	0.0372193			1.11232	0.3012
		234	0.77936	250	0.913711			234	0.645415	0.130437	250	0.967166	0.0406119			1.23054	0.280367
		236	0.786407	252	0.897831			236	0.641794	0.133287	252	0.962823	0.0448002			1.14543	0.318819
		238	0.791141	253	0.889195			238	0.640457	0.135354	253	0.960112	0.0471294			1.13589	0.296768
		240	0.79582	254	0.880201			240	0.642898	0.136107	254	0.956999	0.0495942			1.07364	0.276241
		241	0.798832	255	0.870946			241	0.646009	0.135839	255	0.95345	0.0521895			0.99938	0.261102
		244	0.813193	256	0.861541			244	0.664693	0.132031	256	0.949428	0.0549188			1.17874	0.243043
		249	0.857601	258	0.842833			249	0.727209	0.117531	258	0.939827	0.0608323			1.09721	0.28189
		251	0.878797	265	0.795869			251	0.758806	0.110811	265	0.888897	0.0872749			1.02132	0.315892
		257	0.926684	272	0.788948			257	0.844586	0.0924147	272	0.824963	0.107272			0.950675	0.341674
		259	0.934292	273	0.787187			259	0.865471	0.0864142	273	0.816265	0.107988			1.10936	0.318041
		260	0.936658	274	0.784317			260	0.874303	0.0833731	274	0.807742	0.108272			1.21984	0.296044
		261	0.938215	277	0.767784			261	0.882124	0.080322	277	0.782989	0.107986			1.38721	0.275567
		262	0.939088	285	0.683021			262	0.888998	0.0772882	285	0.72082	0.11261			1.31118	0.256507
		263	0.939407	287	0.661189			263	0.894995	0.0743083	287	0.706741	0.113275			1.22049	0.290445
		264	0.939296	288	0.651123			264	0.900186	0.071426	288	0.700072	0.113095			1.38138	0.270356
		266	0.938255	289	0.641765			266	0.908429	0.0661514	289	0.693683	0.112529			1.46462	0.251656
		267	0.93753	290	0.633199			267	0.911611	0.0638603	290	0.687597	0.111577			1.38435	0.23425
		268	0.936785	292	0.61873			268	0.914248	0.0618621	292	0.676406	0.108641			1.2886	0.271245
		269	0.936087	293	0.612955			269	0.916397	0.0601932	293	0.671334	0.106779			1.19947	0.305147
		270	0.935486	297	0.600963			270	0.918114	0.0588768	297	0.654789	0.0990082			1.30637	0.284041
		271	0.935015	299	0.602321			271	0.91945	0.0579193	299	0.648824	0.0964893			1.40623	0.264395
		275	0.934501	302	0.613942			275	0.921994	0.0571609	302	0.642619	0.0960016			1.55902	0.246108
		276	0.934592	304	0.627605			276	0.922166	0.0574796	304	0.640091	0.0976737			1.47358	0.229085
		278	0.934705	305	0.635943			278	0.922258	0.0582709	305	0.639232	0.098896			1.37165	0.266789
		279	0.934608	308	0.66537			279	0.922251	0.0586234	308	0.637927	0.103058			1.52714	0.248337
		280	0.934333	309	0.676131			280	0.922252	0.0588841	309	0.637831	0.104362			1.42152	0.283397
		281	0.933831	310	0.687093			281	0.922288	0.0590225	310	0.63787	0.105534			1.32319	0.315719
		282	0.933065	312	0.708949			282	0.922381	0.0590238	312	0.638306	0.107355			1.4755	0.293882
		283	0.932016	313	0.719515			283	0.922547	0.0588897	313	0.638694	0.107971			1.35284	0.273555
		284	0.93068	314	0.729628			284	0.922799	0.0586379	314	0.639198	0.108386			1.25927	0.498818
		286	0.927237	315	0.739135			286	0.92358	0.0579212	315	0.639829	0.108607			1.17217	0.693144
		291	0.916952	316	0.747886			291	0.926872	0.0569643	316	0.640596	0.108647			1.08035	0.645202
		294	0.912729	317	0.75574			294	0.928993	0.057662	317	0.641517	0.108526			1.04925	0.600575
		295	0.911979	323	0.777118			295	0.929531	0.0579459	323	0.650713	0.105749			0.987527	0.559035
		296	0.911569	324	0.775532			296	0.929912	0.0581758	324	0.652756	0.105177			0.948512	0.520369
		298	0.911627	327	0.761437			298	0.930009	0.058342	327	0.658816	0.103757			0.88741	0.484377
		300	0.912427	330	0.735339			300	0.928872	0.0580834	330	0.663083	0.103329			0.826031	0.684237
		301	0.912901	331	0.72483			301	0.927714	0.0578685	331	0.663758	0.103507			0.768897	0.889916
		303	0.913569	336	0.671688			303	0.924008	0.0576231	336	0.660671	0.106432			0.715715	0.8643
		306	0.91294	338	0.656104			306	0.914743	0.0592237	338	0.657382	0.107857			0.691832	0.804519
		307	0.912211	339	0.650665			307	0.910753	0.0606391	339	0.655681	0.108461			0.703211	0.748873
		311	0.908113	341	0.645439			311	0.892679	0.0705522	341	0.652719	0.109346			0.654572	0.707833
		318	0.912952	345	0.659436			318	0.874579	0.0846775	345	0.65091	0.109684			0.63573	0.658874
		319	0.915977	348	0.689085			319	0.874996	0.0846663	348	0.654132	0.108516			0.591759	0.831218
		320	0.919535	350	0.715106			320	0.876191	0.0840951	350	0.658026	0.106768			0.583992	0.773725
		321	0.923553	351	0.729216			321	0.878106	0.0830108	351	0.66029	0.105528			0.589183	0.720209
		322	0.927947	353	0.758226			322	0.88067	0.0814756	353	0.665056	0.102291			0.584278	0.670395
		325	0.942482	355	0.78644			325	0.89139	0.0749163	355	0.669669	0.0982516			0.543866	0.633655
		326	0.947484	357	0.811811			326	0.895674	0.0723463	357	0.673754	0.0940667			0.538338	0.589827
		328	0.957257	358	0.822893			328	0.904789	0.0670992	358	0.675569	0.0922447			0.501103	0.775978
		329	0.961902	363	0.857515			329	0.909467	0.0645598	363	0.68403	0.0909482			0.531054	0.722306
		332	0.974323	366	0.862243			332	0.923228	0.057893	366	0.691522	0.0966651			0.494322	0.885938
		333	0.977863	368	0.860985			333	0.927562	0.0560801	368	0.698835	0.101155			0.460132	0.860436
		334	0.981077	370	0.858132			334	0.931709	0.0544789	370	0.708349	0.104845			0.428306	1.0051
		335	0.983964	372	0.85527			335	0.935645	0.0530708	372	0.720011	0.107062			0.441789	0.935578
		337	0.988778	373	0.854253			337	0.942822	0.0507014	373	0.726564	0.107532			0.411232	1.0817
		340	0.993816	375	0.853676			340	0.951749	0.0476328	375	0.740859	0.107207			0.382789	1.19597
		342	0.995946	376	0.854293			342	0.956459	0.0454816	376	0.74849	0.106458			0.419981	1.11325
		343	0.996703	379	0.860359			343	0.958442	0.0443186	379	0.772682	0.102282			0.434547	1.03625
		344	0.997278	380	0.86384			344	0.960174	0.043104	380	0.781034	0.100379			0.40449	0.974
		346	0.997928	381	0.868036			346	0.96287	0.040633	381	0.789474	0.0982854			0.376513	1.13013
		347	0.998016	382	0.872919			347	0.963819	0.0394692	382	0.797981	0.0960383			0.365675	1.05196
		349	0.997705	384	0.884555			349	0.964866	0.0375955	384	0.815147	0.0912128			0.340383	1.23247
		352	0.995801	387	0.905667			352	0.964112	0.0368317	387	0.841184	0.0835196			0.31684	1.34156
		354	0.99323	388	0.913323			354	0.96188	0.0380262	388	0.849916	0.080897			0.342492	1.24877
		356	0.98919	391	0.936591			356	0.958097	0.0403957	391	0.876004	0.07292			0.318803	1.21282
		359	0.979249	392	0.944049			359	0.949114	0.0453573	392	0.884531	0.0702229			0.36134	1.12893
		360	0.97459	399	0.982888			360	0.945122	0.047248	399	0.935241	0.0516674			0.38088	1.05085
		361	0.969112	402	0.991174			361	0.940574	0.0492336	402	0.948955	0.0451278			0.354536	1.03657
		362	0.962723	403	0.993045			362	0.935433	0.051317	403	0.952246	0.0433271			0.395957	0.964877
		364	0.946848	404	0.99456			364	0.923212	0.0558211	404	0.954899	0.0417593			0.410743	0.89814
		365	0.937187	405	0.995773			365	0.91606	0.0582685	405	0.956926	0.0404543			0.382333	0.844185
		367	0.914073	406	0.996732			367	0.899528	0.0635902	406	0.958339	0.0394464			0.403805	0.785795
		369	0.885676	408	0.998048			369	0.879961	0.0694223	408	0.959376	0.0384815			0.375875	0.982991
		371	0.852189	409	0.998471			371	0.857529	0.0755312	409	0.959029	0.0386076			0.403865	0.915001
		374	0.794598	411	0.998963			374	0.819802	0.084359	411	0.956673	0.0402454			0.417565	0.851714
		377	0.73391	417	0.998043			377	0.780359	0.0916245	417	0.938094	0.0556011			0.429383	0.792804
		378	0.714401	418	0.997455			378	0.767592	0.093571	418	0.933797	0.0591431			0.399684	0.968786
		383	0.63366	419	0.996685			383	0.712654	0.100249	419	0.929361	0.0627474			0.418991	0.901778
		385	0.611233	420	0.995702			385	0.695903	0.102029	420	0.924889	0.0663181			0.390011	1.08929
		386	0.602067	427	0.980139			386	0.68861	0.10282	427	0.902014	0.0828908			0.363035	1.26687
		389	0.581447	429	0.972363			389	0.670353	0.104851	429	0.900754	0.0830871			0.337925	1.24966
		390	0.576479	433	0.95352			390	0.665254	0.105389	433	0.905946	0.0773207			0.314552	1.35003
		393	0.566031	434	0.948541			393	0.652128	0.106376	434	0.90849	0.0749419			0.292795	1.42745
		394	0.563873	435	0.943645			394	0.648347	0.106441	435	0.911361	0.0723521			0.32175	1.32872
		395	0.562351	436	0.938935			395	0.644821	0.106351	436	0.914464	0.0696409			0.346727	1.23681
		396	0.561474	443	0.919132			396	0.64154	0.1061	443	0.936052	0.053418			0.370816	1.15127
		397	0.561263	444	0.91895			397	0.638497	0.10569	444	0.938465	0.0520041			0.345168	1.25599
		398	0.561744	445	0.919492			398	0.635693	0.10513	445	0.940635	0.050842			0.385503	1.16911
		400	0.564856	447	0.922633			400	0.630804	0.103663	447	0.944253	0.0491977			0.358839	1.27995
		401	0.567489	448	0.925134			401	0.628716	0.102834	448	0.945726	0.048667			0.334019	1.2693
		407	0.594242	449	0.928169			407	0.619994	0.0999594	449	0.947001	0.0482948			0.310916	1.37379
		410	0.608217	452	0.939682			410	0.616136	0.101243	452	0.949882	0.0478577			0.289411	1.33424
		412	0.614866	454	0.948511			412	0.61281	0.102734	454	0.95128	0.0478853			0.269394	1.25409
		413	0.617125	456	0.957485			413	0.610826	0.103515	456	0.95248	0.0479988			0.250761	1.23705
		414	0.618654	457	0.961845			414	0.608618	0.104263	457	0.953052	0.0480689			0.248673	1.15149
		415	0.619491	458	0.966038			415	0.606198	0.104944	458	0.953624	0.0481516			0.231473	1.31814
		416	0.619712	461	0.977184			416	0.603594	0.10554	461	0.955406	0.048615			0.215463	1.43657
		421	0.615816	463	0.983171			421	0.589508	0.107183	463	0.956663	0.0493055			0.255038	1.33721
		422	0.614991	466	0.989906			422	0.586903	0.107329	466	0.958584	0.0512456			0.289178	1.24472
		423	0.614436	469	0.994292			423	0.584514	0.107464	469	0.960409	0.0542481			0.269176	1.40358
		424	0.614231	470	0.995334			424	0.582396	0.107616	470	0.960973	0.0554076			0.250558	1.32666
		425	0.614429	471	0.996206			425	0.580595	0.107815	471	0.96151	0.0566054			0.233228	1.44416
		426	0.615047	472	0.996929			426	0.579146	0.108091	472	0.962018	0.0578162			0.217096	1.58636
		428	0.61744	474	0.998016			428	0.577384	0.108993	474	0.962946	0.0601838			0.205199	1.47664
		430	0.620843					430	0.57713	0.110511						0.191006	1.53667
		431	0.622603					431	0.577511	0.11153						0.23534	1.43038
		432	0.624179					432	0.578175	0.112716						0.219062	1.49677
		437	0.622552					437	0.583382	0.120165						0.259749	1.39324
		438	0.619042					438	0.58426	0.121651						0.241783	1.46473
		439	0.614132					439	0.584904	0.123022						0.22506	1.5264
		440	0.607735					440	0.585251	0.124237						0.263317	1.42082
		441	0.599807					441	0.585246	0.125266						0.296319	1.32255
		442	0.59034					442	0.584851	0.126088						0.333025	1.23107
		446	0.538277					446	0.57917	0.127333						0.30999	1.39107
		450	0.469797					450	0.568432	0.12657						0.345198	1.29486
		451	0.451367					451	0.565428	0.126367						0.321322	1.44953
		453	0.414072					453	0.559575	0.126237						0.299097	1.40781
		455	0.377047					455	0.554368	0.126697						0.27841	1.48761
		459	0.306574					459	0.547242	0.130055						0.325788	1.38472
		460	0.290003					460	0.54624	0.131444						0.354313	1.28894
		462	0.258317					462	0.545134	0.134847						0.329807	1.37475
		464	0.228678					464	0.54509	0.13901						0.306995	1.45886
		465	0.214654					465	0.545402	0.141349						0.285761	1.43904
		467	0.188234					467	0.546555	0.146504						0.265996	1.51478
		468	0.175848					468	0.547338	0.149312						0.247598	1.58865
		473	0.122149					473	0.552242	0.165805						0.230473	1.64495
																0.214532	1.70258
																0.254234	1.58481
																0.23665	1.64995
																0.27505	1.53582
																0.256026	1.59899
																0.238317	1.72826
																0.221834	1.80176
																0.20649	1.83035
																0.194085	1.70375
																0.431686	1.58591
																0.401828	1.45724
																0.609474	1.35644
																0.79307	1.26262
																0.952798	1.17529
																1.08477	1.094
																1.20658	1.01833
																1.31254	0.947898
																1.27476	0.882335
																1.37187	0.821307
																1.44629	0.7645
																1.52109	0.711622
																1.57502	0.662402
																1.64137	0.616586
																1.52784	0.608209
																1.42217	0.598303
																1.3238	0.585299
																1.23224	0.590347
																1.39214	0.549515
																1.46378	0.511507
																1.36253	0.510423
																1.45539	0.475119
																1.55879	0.442256
																1.65086	0.411667
																1.7758	0.383193
																1.80776	0.356689
																1.91959	0.332018
																1.97214	0.309054
																1.83573	0.335775
																1.8599	0.31255
																1.84442	0.290932
																1.71685	0.323806
																1.5981	0.348501
																1.5021	0.324396
																1.55863	0.301959
																1.45083	0.331868
																1.40906	0.308914
																1.3116	0.304717
																1.46488	0.283641
																1.60535	0.264023
																1.49432	0.300253
																1.55192	0.279485
																1.44458	0.312317
																1.54916	0.290715
																1.61059	0.270607
																1.56423	0.25189
																1.63193	0.234468
																1.63031	0.21825
																1.51754	0.263508
																1.57196	0.245282
																1.63042	0.228317
																1.61685	0.212525
																1.51972	0.197825
																1.41461	0.239822
																1.50097	0.223235
																1.39715	0.263379
																1.30052	0.310546
																1.21056	0.355409
																1.12683	0.37837
																1.04889	0.398345
																0.976346	0.417819
																0.908815	0.394921
																1.10053	0.367606
																1.27723	0.34218
																1.44011	0.318512
																1.52329	0.296482
																1.41793	0.342446
																1.33275	0.31876
																1.44958	0.296713
																1.59133	0.27619
																1.48127	0.30945
																1.55931	0.288046
																1.61942	0.268123
																1.50741	0.300465
																1.40315	0.328366
																1.51227	0.305654
																1.5785	0.284513
																1.62454	0.264834
																1.70941	0.246517
																1.59117	0.281827
																1.72948	0.262334
																1.6347	0.244189
																1.52163	0.281609
																1.57548	0.262131
																1.55408	0.244
																1.61487	0.227124
																1.74281	0.211414
																1.77907	0.196791
																1.67219	0.18318
																1.70537	0.17051
																1.74649	0.158716
																1.62569	0.206085
																1.67717	0.191831
																1.56116	0.236058
																1.47561	0.21973
																1.53578	0.204532
																1.42956	0.247108
																1.50653	0.230016
																1.40233	0.267593
																1.49023	0.249084
																1.38715	0.285868
																1.29121	0.317869
																1.41259	0.295883
																1.49921	0.275418
																1.63681	0.256368
																1.68685	0.238636
																1.57017	0.275028
																1.4352	0.256006
																1.30726	0.238299
																1.21684	0.475027
																1.11889	0.442171
																1.0415	0.6704
																0.97526	0.624031
																0.907804	0.818502
																0.863724	0.761889
																0.803983	0.92567
																0.755685	0.861645
																0.765712	0.802048
																0.712751	0.997886
																0.663452	1.13099
																0.617563	1.06304
																0.606441	0.989515
																0.564496	1.14395
																0.548247	1.06483
																0.510327	1.23871
																0.475029	1.3405
																0.442173	1.26704
																0.411589	1.35586
																0.424228	1.26208
																0.394886	1.24493
																0.367573	1.41034
																0.342149	1.47948
																0.364325	1.37714
																0.386126	1.28189
																0.359419	1.44441
																0.334559	1.52705
																0.377544	1.42143
																0.35143	1.33604
																0.327123	1.25578
																0.351363	1.16892
																0.372273	1.08807
																0.346524	1.07329
																0.322556	1.20223
																0.300246	1.13634
																0.331958	1.05775
																0.308997	1.17531
																0.287625	1.28534
																0.267731	1.37165
																0.249213	1.45615
																0.231976	1.52968
																0.215931	1.43778
																0.200996	1.50315
																0.187093	1.55954
																0.231936	1.45167
																0.215894	1.52578
																0.25541	1.42024
																0.237744	1.34241
																0.274259	1.24956
																0.313381	1.16313
																0.341805	1.08268
																0.318164	1.19682
																0.296157	1.29528
																0.275673	1.38972
																0.256606	1.54379
																0.238857	1.49935
																0.289331	1.39565
																0.269319	1.37669
																0.304889	1.28147
																0.332182	1.19283
																0.309206	1.12117
																0.287819	1.29627
																0.267912	1.22523
																0.249381	1.38572
																0.291228	1.28987
																0.322533	1.20065
																0.300224	1.13485
																0.279459	1.30888
																0.26013	1.39195
																0.242137	1.46361
																0.22539	1.56611
																0.276917	1.45778
																0.310082	1.35695
																0.34528	1.2631
																0.371374	1.17573
																0.389536	1.09441
																0.362593	1.07954
																0.337514	1.20203
																0.314169	1.30859
																0.296951	1.21808
																0.276412	1.1449
																0.257294	1.25889
																0.239498	1.36468
																0.222932	1.45009
																0.207513	1.36298
																0.24818	1.26871
																0.231014	1.39255
																0.215035	1.35247
																0.200162	1.44659
																0.247401	1.34653
																0.230289	1.4343
																0.214361	1.58489
																0.199534	1.63005
																0.185733	1.58313
																0.230753	1.47363
																0.214793	1.55263
																0.199936	1.46754
																0.186107	1.53958
																0.173235	1.44709
																0.161253	1.43505
																0.150099	1.51131
																0.139718	1.49078
																0.130054	1.47837
																0.121058	1.549
																0.112685	1.68245
																0.104891	1.76097
																0.0976362	1.6012
																0.090883	1.57944
																0.0845969	1.43169

## Sheet: Fig 2c
		x	y
		-19.7746	1
		-16.1641	2
		-14.3469	3
		-13.0502	4
		-12.8002	5
		-12.6043	6
		-12.0792	7
		-10.4486	8
		-9.67534	9
		-9.46625	10
		-9.34172	11
		-9.23547	12
		-8.82933	13
		-8.77758	14
		-8.73932	15
		-8.17555	16
		-7.92209	17
		-7.77217	18
		-7.5894	19
		-7.56254	20
		-6.92541	21
		-6.40257	22
		-4.78315	23
		-4.34723	24
		-3.37511	25
		-2.28369	26
		-2.08695	27
		-1.04438	28
		-0.861373	29
		-0.355282	30
		0.0403091	31
		0.139793	32
		0.687295	33
		0.749141	34
		1.19758	35
		1.43885	36
		1.72771	37
		2.0212	38
		2.2532	39
		2.45146	40
		2.82368	41
		3.35647	42
		3.42846	43
		3.77065	44
		4.02049	45
		4.74213	46
		6.01173	47
		6.07444	48
		6.13664	49
		6.48011	50
		6.64645	51
		6.96587	52
		7.20971	53
		7.38162	54
		7.72585	55
		8.27953	56
		8.37403	57
		10.2534	58
		11.2461	59
		11.8735	60
		12.4175	61
		12.5916	62
		12.6158	63
		14.4683	64
		14.4757	65
		14.6113	66
		14.7218	67
		15.0721	68
		15.8945	69
		17.0637	70
		18.6203	71
		18.7691	72
		18.8858	73
		19.0238	74
		19.9506	75
		20.1069	76
		21.1589	77
		21.1785	78
		21.3113	79
		22.0184	80
		22.0264	81
		22.1467	82
		22.6434	83
		23.2435	84
		23.2988	85
		23.5619	86
		24.0356	87
		24.1717	88
		24.3352	89
		24.5028	90
		24.6873	91
		25.3917	92
		27.4872	93
		27.4875	94
		27.7379	95
		28.1792	96
		28.5496	97
		31.0082	98
		31.4427	99
		33.5522	100
		35.4072	101
		35.5316	102
		36.4024	103
		37.9427	104
		39.0282	105
		39.9421	106
		41.5439	107
		42.9358	108
		45.8775	109
		49.0867	110
		53.0967	111
		55.234	112
		56.7798	113
		57.3877	114
		57.484	115
		59.6414	116
		66.8425	117
		67.8166	118
		72.2462	119
		99.045	120
		100.457	121
		123.261	122

## Sheet: Fig 2d
		short	long
		0.26855	0.239579
		0.226371	0.228951
		0.324925	0.239775
		0.309597	0.234593
		0.260079	0.232469
		0.27205	0.202856
		0.242398	0.242941
		0.18287	0.270836
		0.292543	0.204456
		0.266199	0.18599
		0.215384	0.20271
		0.245048	0.244107
		0.3149	0.208984
		0.2116	0.201637
		0.223499	0.211915
		0.218538	0.178817
		0.247388	0.221545
		0.242052	0.226976
		0.249285	0.172836
		0.239169	0.237528
		0.243689	0.199414
		0.237532	0.217688
		0.227642	0.193998
		0.280081	0.258593
		0.287178	0.257911
		0.328961	0.278152
		0.341085	0.29098
		0.256322	0.293625
		0.283829	0.238569
		0.356205	0.318154
		0.304725	0.299774
		0.345721	0.289731
		0.27573	0.26398
		0.299993	0.277238
		0.300546	0.267491
		0.326478	0.294968
		0.33859	0.238669
		0.399474	0.261532
		0.375826	0.238051
		0.355843	0.263396
		0.352918	0.254929
		0.343557	0.218991
		0.460435	0.251886
		0.312439	0.192384
		0.337906	0.206967
		0.292797	0.265945
		0.406713	0.215637
		0.409105	0.223787
		0.401102	0.255793
		0.386427	0.241163
		0.418645	0.200811
		0.405183	0.228448
		0.403597	0.25693
		0.431064	0.334706
		0.421009	0.241698
		0.421418	0.274625
		0.374293	0.267027
		0.441739	0.260935
		0.392593	0.229002
		0.403824	0.245175
		0.35899	0.273405
		0.341452	0.230389
		0.309873	0.229351
		0.397471	0.211177
		0.3511	0.199163
		0.465243	0.290994
		0.367821	0.266426
		0.371538	0.316456
		0.351762	0.353204
		0.30717	0.308974
		0.333345	0.274009
		0.399845	0.349672
		0.316945	0.294431
		0.306156	0.329813
		0.342909	0.282142
		0.32589	0.291141
		0.308263	0.310373
		0.278481	0.239412
		0.334696	0.327451
		0.294074	0.324569
		0.364311	0.333264
		0.331216	0.27587
		0.284076	0.294816
		0.293676	0.289266
		0.315821	0.360735
		0.29359	0.263743
		0.26368	0.255754
		0.257723	0.276041
		0.290567	0.281584
		0.326417	0.244047
		0.280619	0.22927
		0.285135	0.254771
		0.282934	0.237625
		0.367101	0.263678
		0.350274	0.2929
		0.344134	0.285742
		0.308636	0.286413
		0.3728	0.256999
		0.31256	0.253302
		0.329729	0.249051
		0.310541	0.258371
		0.306496	0.242065
		0.216625	0.210373
		0.295047	0.278196
		0.248356	0.255207
		0.250197	0.238421
		0.284001	0.283645
		0.28416	0.223827
		0.336609	0.212676
		0.293294	0.264977
		0.330681	0.306774
		0.314768	0.239878
		0.26295	0.223298
		0.299999	0.308588
		0.332376	0.285656
		0.36283	0.329641
		0.308296	0.267937
		0.245545	0.241097
		0.314496	0.292748
		0.289663	0.264868
		0.249885	0.280059
		0.267417	0.223289
		0.267417	0.223289

## Sheet: Fig 2e
		x	beforeSound_R_mean	beforeSound_R_se	beforeSound_L_mean	beforeSound_L_se	short_R_mean	short_R_se	short_L_mean	short_L_se	long_R_mean	long_R_se	long_L_mean	long_L_se
		0	0.643723	0.00910613	0.341446	0.00917244	0.232696	0.0107674	0.0855841	0.00558271	0.13194	0.00747212	0.0439039	0.003222
		0.25	0.649513	0.0101372	0.331404	0.0100212	0.431656	0.0120214	0.174488	0.00810304	0.358398	0.0108289	0.133739	0.00681842
		0.45	0.643603	0.00998204	0.336538	0.00978943	0.602046	0.0104391	0.298727	0.00942773	0.588094	0.0103976	0.286353	0.00915032
		0.55	0.643743	0.00983951	0.332621	0.00984562	0.68317	0.00936364	0.372856	0.010105	0.695505	0.00929345	0.386924	0.0103769
		0.75	0.650513	0.0105275	0.331892	0.00962774	0.815715	0.00763124	0.551827	0.0105669	0.856109	0.00666325	0.625189	0.0109625
		1	0.648055	0.00953961	0.329362	0.00960859	0.914637	0.00468676	0.749265	0.0107388	0.953152	0.00327531	0.852417	0.00865203

[truncated: 90 more sheets: Fig 2f, Fig 3b bottom, Fig 3c, Fig 3d, Fig 3e, Fig 4a, Fig 4b, Fig 4c, Fig 4d, Fig 5b bottom, Fig 5c, Fig 5d, Fig 5e, Fig 5f, Fig 5g, Fig 5h, Fig 5i, Fig 6a, Fig 6b, Fig 6c …]
